# Supplementary material for: 1-{2-Benz­yloxy-2-[4-(morpholin-4-yl)phen­yl]eth­yl}-1H-benzimidazole
Source: Acta Crystallogr Sect E Struct Rep Online. 2012 Dec 22;69(Pt 1):o147–8. doi: 10.1107/S1600536812051306 (PMC3588385; doi:10.1107/S1600536812051306)
Supplement: Supplementary file 1 [file e-69-0o147-sup1.cif]

##############################################################################
#                                                                            #
# This CIF contains the data in a paper accepted for publication in          #
# Acta Crystallographica Section E. It conforms to the requirements of       #
# Notes for Authors for Acta Crystallographica Section E, and has been       #
# peer reviewed under the auspices of the IUCr Commission on Journals.       #
#                                                                            #
# Full details of the Crystallographic Information File format               #
# are given in the paper "The Crystallographic Information File (CIF):       #
# a New Standard Archive File for Crystallography" by S. R. Hall, F. H.      #
# Allen and I. D. Brown [Acta Cryst. (1991), A47, 655-685].                  #
#                                                                            #
# The current version of the core CIF dictionary is obtainable from          #
# ftp://ftp.iucr.org/pub/cif_core.dic.                                       #
#                                                                            #
# Software is freely available for graphical display of the structure(s)     #
# in this CIF. For information consult the CIF software page                 #
# http://www.iucr.org/resources/cif/software.                                #
#                                                                            #
# This file may be used for bona fide research purposes within the           #
# scientific community so long as proper attribution is given to the journal # 
# article from which it was obtained.                                        #
#                                                                            #
##############################################################################
data_I
_audit_creation_method     SHELXL-97
_chemical_name_systematic
;
1-{2-Benzyloxy-2-[4-(morpholin-4-yl)phenyl]ethyl}-1<i>H</i>-benzimidazole
;
_chemical_name_common     ?
_chemical_formula_moiety     'C26 H27 N3 O2'
_chemical_formula_sum     'C26 H27 N3 O2'
_chemical_formula_iupac     'C26 H27 N3 O2'
_chemical_formula_weight     413.51
_chemical_melting_point     ?
_symmetry_cell_setting     triclinic
_symmetry_space_group_name_H-M     'P -1'
_symmetry_space_group_name_Hall     '-P 1'
loop_
    _symmetry_equiv_pos_as_xyz
    'x, y, z'
    '-x, -y, -z'
_cell_length_a     9.4719(3)
_cell_length_b     10.5057(3)
_cell_length_c     11.8110(4)
_cell_angle_alpha     96.824(3)
_cell_angle_beta     108.953(4)
_cell_angle_gamma     98.312(3)
_cell_volume     1082.51(7)
_cell_formula_units_Z     2
_cell_measurement_reflns_used     11428
_cell_measurement_theta_min     3.0
_cell_measurement_theta_max     27.6
_cell_measurement_temperature     100(2)
_exptl_crystal_description     prism
_exptl_crystal_colour     colourless
_exptl_crystal_size_max     0.32
_exptl_crystal_size_mid     0.25
_exptl_crystal_size_min     0.22
_exptl_crystal_density_diffrn     1.269
_exptl_crystal_density_meas     ?
_exptl_crystal_density_method     'not measured'
_exptl_crystal_F_000     440
_exptl_absorpt_coefficient_mu     0.081
_exptl_absorpt_correction_type     none
_exptl_absorpt_process_details     ?
_exptl_absorpt_correction_T_min     ?
_exptl_absorpt_correction_T_max     ?
_exptl_special_details
;
;
_diffrn_ambient_temperature     100(2)
_diffrn_radiation_type     MoK\a
_diffrn_radiation_wavelength     0.71073
_diffrn_radiation_source     'fine-focus sealed tube'
_diffrn_radiation_monochromator     graphite
_diffrn_measurement_device_type     'Rigaku Saturn724+'
_diffrn_measurement_method     'profile data from \w-scans'
_diffrn_detector_area_resol_mean     ?
_diffrn_reflns_number     13756
_diffrn_reflns_av_R_equivalents     0.0432
_diffrn_reflns_av_sigmaI/netI     0.0495
_diffrn_reflns_theta_min     3.05
_diffrn_reflns_theta_max     27.48
_diffrn_reflns_theta_full     27.48
_diffrn_measured_fraction_theta_max     0.998
_diffrn_measured_fraction_theta_full     0.998
_diffrn_reflns_limit_h_min     -12
_diffrn_reflns_limit_h_max     12
_diffrn_reflns_limit_k_min     -13
_diffrn_reflns_limit_k_max     13
_diffrn_reflns_limit_l_min     -15
_diffrn_reflns_limit_l_max     15
_diffrn_standards_number     3
_diffrn_standards_interval_count     ?
_diffrn_standards_interval_time     2
_diffrn_standards_decay_%     1
_refine_special_details
;
 Refinement of F^2^ against ALL reflections.  The weighted R-factor wR and
 goodness of fit S are based on F^2^, conventional R-factors R are based
 on F, with F set to zero for negative F^2^. The threshold expression of
 F^2^ > 2sigma(F^2^) is used only for calculating R-factors(gt) etc. and is
 not relevant to the choice of reflections for refinement.  R-factors based
 on F^2^ are statistically about twice as large as those based on F, and R-
 factors based on ALL data will be even larger.
;
_reflns_number_total     4972
_reflns_number_gt     3736
_reflns_threshold_expression     I>2\s(I)
_refine_ls_structure_factor_coef     Fsqd
_refine_ls_matrix_type     full
_refine_ls_R_factor_all     0.0705
_refine_ls_R_factor_gt     0.0511
_refine_ls_wR_factor_gt     0.1248
_refine_ls_wR_factor_ref     0.1350
_refine_ls_goodness_of_fit_ref     1.055
_refine_ls_restrained_S_all     1.055
_refine_ls_number_reflns     4972
_refine_ls_number_parameters     280
_refine_ls_number_restraints     0
_refine_ls_hydrogen_treatment     constr
_refine_ls_weighting_scheme     calc
_refine_ls_weighting_details
         'calc w=1/[\s^2^(Fo^2^)+(0.0577P)^2^+0.3550P] where P=(Fo^2^+2Fc^2^)/3'
_atom_sites_solution_hydrogens     geom
_atom_sites_solution_primary     direct
_atom_sites_solution_secondary     difmap
_refine_ls_shift/su_max     0.000
_refine_ls_shift/su_mean     0.000
_refine_diff_density_max     0.625
_refine_diff_density_min     -0.240
_refine_ls_extinction_method     none
_refine_ls_extinction_coef     ?
loop_
    _atom_type_symbol
    _atom_type_description
    _atom_type_scat_dispersion_real
    _atom_type_scat_dispersion_imag
    _atom_type_scat_source
    'C' 'C' 0.0030 0.0020
                         'International Tables Vol C Tables 4.2.6.8 and 6.1.1.4'
    'H' 'H' 0.0000 0.0000
                         'International Tables Vol C Tables 4.2.6.8 and 6.1.1.4'
    'Cl' 'Cl' 0.1480 0.1590
                         'International Tables Vol C Tables 4.2.6.8 and 6.1.1.4'
    'N' 'N' 0.0060 0.0030
                         'International Tables Vol C Tables 4.2.6.8 and 6.1.1.4'
    'O' 'O' 0.0110 0.0060
                         'International Tables Vol C Tables 4.2.6.8 and 6.1.1.4'
_computing_data_collection     '<i>CrystalClear-SM Expert</i> (Rigaku, 2011)'
_computing_cell_refinement     '<i>CrystalClear-SM Expert</i> (Rigaku, 2011)'
_computing_data_reduction     '<i>CrystalClear-SM Expert</i> (Rigaku, 2011)'
_computing_structure_solution     'SHELXS97 (Sheldrick, 2008)'
_computing_structure_refinement     'SHELXL97 (Sheldrick, 2008)'
_computing_molecular_graphics     'ORTEP-3 for Windows (Farrugia, 2012)'
_computing_publication_material
                                'WinGX (Farrugia, 2012) and PLATON (Spek, 2009)'
loop_
    _atom_site_type_symbol
    _atom_site_label
    _atom_site_fract_x
    _atom_site_fract_y
    _atom_site_fract_z
    _atom_site_U_iso_or_equiv
    _atom_site_adp_type
    _atom_site_calc_flag
    _atom_site_refinement_flags
    _atom_site_occupancy
    _atom_site_symmetry_multiplicity
    _atom_site_disorder_assembly
    _atom_site_disorder_group
    O O1 0.28084(13) 0.57424(10) 0.27381(10) 0.0245(3) Uani d . 1 1 . .
    O O2 -0.08746(15) -0.09871(11) -0.38295(11) 0.0336(3) Uani d . 1 1 . .
    N N1 0.18512(16) 0.52783(12) 0.47120(12) 0.0239(3) Uani d . 1 1 . .
    N N2 0.28757(19) 0.70971(13) 0.61301(13) 0.0312(3) Uani d . 1 1 . .
    N N3 0.03315(15) 0.10262(12) -0.17348(11) 0.0203(3) Uani d . 1 1 . .
    C C1 0.24066(19) 0.44368(15) 0.28999(14) 0.0240(3) Uani d . 1 1 . .
    H H1 0.3308 0.4185 0.3444 0.029 Uiso calc R 1 1 . .
    C C2 0.12280(19) 0.44506(15) 0.35127(14) 0.0243(3) Uani d . 1 1 . .
    H H2A 0.0368 0.4768 0.3008 0.029 Uiso calc R 1 1 . .
    H H2B 0.0864 0.3566 0.3593 0.029 Uiso calc R 1 1 . .
    C C3 0.2357(2) 0.65983(15) 0.49714(15) 0.0296(4) Uani d . 1 1 . .
    H H3 0.2334 0.7103 0.4372 0.036 Uiso calc R 1 1 . .
    C C4 0.20304(18) 0.48813(15) 0.58148(13) 0.0211(3) Uani d . 1 1 . .
    C C5 0.16909(19) 0.36691(15) 0.61283(14) 0.0240(3) Uani d . 1 1 . .
    H H5 0.1268 0.2914 0.5544 0.029 Uiso calc R 1 1 . .
    C C6 0.2014(2) 0.36446(16) 0.73509(15) 0.0288(4) Uani d . 1 1 . .
    H H6 0.1793 0.2854 0.7596 0.035 Uiso calc R 1 1 . .
    C C7 0.2668(2) 0.47816(17) 0.82337(15) 0.0303(4) Uani d . 1 1 . .
    H H7 0.2874 0.4726 0.9050 0.036 Uiso calc R 1 1 . .
    C C8 0.3011(2) 0.59754(16) 0.79188(15) 0.0298(4) Uani d . 1 1 . .
    H H8 0.3452 0.6724 0.8509 0.036 Uiso calc R 1 1 . .
    C C9 0.26797(19) 0.60318(15) 0.66909(15) 0.0244(3) Uani d . 1 1 . .
    C C10 0.4207(2) 0.59640(17) 0.25038(18) 0.0319(4) Uani d . 1 1 . .
    H H10A 0.4128 0.5376 0.1778 0.038 Uiso calc R 1 1 . .
    H H10B 0.5034 0.5810 0.3182 0.038 Uiso calc R 1 1 . .
    C C11 0.45016(18) 0.73490(16) 0.23337(15) 0.0253(3) Uani d . 1 1 . .
    C C12 0.5176(2) 0.83670(17) 0.33221(16) 0.0313(4) Uani d . 1 1 . .
    H H12 0.5461 0.8184 0.4108 0.038 Uiso calc R 1 1 . .
    C C13 0.5426(2) 0.96468(17) 0.31489(16) 0.0317(4) Uani d . 1 1 . .
    H H13 0.5868 1.0319 0.3817 0.038 Uiso calc R 1 1 . .
    C C14 0.5024(2) 0.99292(17) 0.19901(16) 0.0293(4) Uani d . 1 1 . .
    H H14 0.5206 1.0789 0.1874 0.035 Uiso calc R 1 1 . .
    C C15 0.4350(2) 0.89280(18) 0.10032(16) 0.0320(4) Uani d . 1 1 . .
    H H15 0.4065 0.9114 0.0219 0.038 Uiso calc R 1 1 . .
    C C16 0.4096(2) 0.76504(17) 0.11782(16) 0.0303(4) Uani d . 1 1 . .
    H H16 0.3645 0.6982 0.0507 0.036 Uiso calc R 1 1 . .
    C C17 0.18236(19) 0.34981(15) 0.17011(14) 0.0224(3) Uani d . 1 1 . .
    C C18 0.0535(2) 0.36116(17) 0.07608(16) 0.0307(4) Uani d . 1 1 . .
    H H18 -0.0005 0.4254 0.0888 0.037 Uiso calc R 1 1 . .
    C C19 0.0033(2) 0.27977(17) -0.03558(15) 0.0296(4) Uani d . 1 1 . .
    H H19 -0.0826 0.2910 -0.0968 0.036 Uiso calc R 1 1 . .
    C C20 0.07978(18) 0.18079(14) -0.05807(13) 0.0199(3) Uani d . 1 1 . .
    C C21 0.2087(2) 0.16989(17) 0.03657(16) 0.0326(4) Uani d . 1 1 . .
    H H21 0.2625 0.1051 0.0250 0.039 Uiso calc R 1 1 . .
    C C22 0.2586(2) 0.25367(17) 0.14774(15) 0.0320(4) Uani d . 1 1 . .
    H H22 0.3459 0.2444 0.2087 0.038 Uiso calc R 1 1 . .
    C C23 -0.1301(2) 0.06684(18) -0.24194(16) 0.0332(4) Uani d . 1 1 . .
    H H23A -0.1756 0.1436 -0.2386 0.040 Uiso calc R 1 1 . .
    H H23B -0.1772 0.0031 -0.2055 0.040 Uiso calc R 1 1 . .
    C C24 -0.1588(2) 0.0102(2) -0.37283(17) 0.0406(5) Uani d . 1 1 . .
    H H24A -0.2675 -0.0169 -0.4157 0.049 Uiso calc R 1 1 . .
    H H24B -0.1206 0.0772 -0.4112 0.049 Uiso calc R 1 1 . .
    C C25 0.0716(2) -0.05690(18) -0.32175(16) 0.0332(4) Uani d . 1 1 . .
    H H25A 0.1098 0.0112 -0.3590 0.040 Uiso calc R 1 1 . .
    H H25B 0.1220 -0.1297 -0.3305 0.040 Uiso calc R 1 1 . .
    C C26 0.1096(2) -0.00560(17) -0.18839(15) 0.0296(4) Uani d . 1 1 . .
    H H26A 0.0774 -0.0750 -0.1495 0.036 Uiso calc R 1 1 . .
    H H26B 0.2187 0.0238 -0.1497 0.036 Uiso calc R 1 1 . .
loop_
    _atom_site_aniso_label
    _atom_site_aniso_U_11
    _atom_site_aniso_U_22
    _atom_site_aniso_U_33
    _atom_site_aniso_U_12
    _atom_site_aniso_U_13
    _atom_site_aniso_U_23
    O1 0.0256(6) 0.0211(6) 0.0273(6) 0.0030(5) 0.0113(5) 0.0010(5)
    O2 0.0349(7) 0.0277(6) 0.0291(7) 0.0044(5) 0.0054(5) -0.0115(5)
    N1 0.0350(8) 0.0173(6) 0.0204(7) 0.0025(5) 0.0133(6) -0.0004(5)
    N2 0.0486(10) 0.0190(7) 0.0279(8) 0.0018(6) 0.0198(7) -0.0012(6)
    N3 0.0219(7) 0.0198(6) 0.0177(6) 0.0028(5) 0.0071(5) -0.0013(5)
    C1 0.0287(9) 0.0198(8) 0.0213(8) 0.0024(6) 0.0085(6) -0.0009(6)
    C2 0.0298(9) 0.0210(8) 0.0210(8) 0.0004(6) 0.0110(7) -0.0011(6)
    C3 0.0475(11) 0.0171(8) 0.0273(9) 0.0044(7) 0.0188(8) 0.0010(6)
    C4 0.0234(8) 0.0207(7) 0.0199(7) 0.0027(6) 0.0108(6) -0.0006(6)
    C5 0.0273(9) 0.0186(7) 0.0249(8) -0.0005(6) 0.0116(7) -0.0013(6)
    C6 0.0368(10) 0.0241(8) 0.0286(9) 0.0022(7) 0.0164(7) 0.0058(7)
    C7 0.0373(10) 0.0336(9) 0.0202(8) 0.0032(8) 0.0127(7) 0.0023(7)
    C8 0.0371(10) 0.0252(8) 0.0238(8) -0.0011(7) 0.0129(7) -0.0056(7)
    C9 0.0285(9) 0.0186(8) 0.0263(8) 0.0003(6) 0.0136(7) -0.0019(6)
    C10 0.0268(9) 0.0280(9) 0.0419(10) 0.0021(7) 0.0153(8) 0.0044(7)
    C11 0.0181(8) 0.0262(8) 0.0312(9) 0.0023(6) 0.0099(6) 0.0019(7)
    C12 0.0299(9) 0.0330(9) 0.0247(9) 0.0044(7) 0.0030(7) 0.0025(7)
    C13 0.0273(9) 0.0262(9) 0.0334(9) 0.0015(7) 0.0044(7) -0.0040(7)
    C14 0.0246(9) 0.0249(8) 0.0403(10) 0.0046(7) 0.0134(7) 0.0067(7)
    C15 0.0344(10) 0.0351(10) 0.0295(9) 0.0070(8) 0.0145(8) 0.0070(7)
    C16 0.0308(10) 0.0303(9) 0.0277(9) -0.0011(7) 0.0135(7) -0.0041(7)
    C17 0.0260(8) 0.0205(7) 0.0200(8) -0.0010(6) 0.0109(6) -0.0007(6)
    C18 0.0289(9) 0.0310(9) 0.0301(9) 0.0102(7) 0.0097(7) -0.0063(7)
    C19 0.0247(9) 0.0345(9) 0.0258(9) 0.0096(7) 0.0054(7) -0.0044(7)
    C20 0.0229(8) 0.0178(7) 0.0186(7) 0.0002(6) 0.0093(6) 0.0004(6)
    C21 0.0371(10) 0.0304(9) 0.0267(9) 0.0168(8) 0.0050(7) -0.0036(7)
    C22 0.0345(10) 0.0326(9) 0.0221(8) 0.0122(8) 0.0010(7) -0.0023(7)
    C23 0.0263(9) 0.0376(10) 0.0288(9) 0.0067(8) 0.0055(7) -0.0090(7)
    C24 0.0395(11) 0.0433(11) 0.0270(9) 0.0153(9) -0.0011(8) -0.0123(8)
    C25 0.0326(10) 0.0333(9) 0.0296(9) 0.0076(8) 0.0102(7) -0.0097(7)
    C26 0.0302(9) 0.0279(9) 0.0265(9) 0.0099(7) 0.0061(7) -0.0057(7)
_geom_special_details
;
 All esds (except the esd in the dihedral angle between two l.s. planes)
 are estimated using the full covariance matrix.  The cell esds are taken
 into account individually in the estimation of esds in distances, angles
 and torsion angles; correlations between esds in cell parameters are only
 used when they are defined by crystal symmetry.  An approximate (isotropic)
 treatment of cell esds is used for estimating esds involving l.s. planes.
;
loop_
    _geom_bond_atom_site_label_1
    _geom_bond_atom_site_label_2
    _geom_bond_site_symmetry_2
    _geom_bond_distance
    _geom_bond_publ_flag
    O1 C1 . 1.4218(19) ?
    O1 C10 . 1.432(2) ?
    O2 C24 . 1.423(2) ?
    O2 C25 . 1.418(2) ?
    N1 C2 . 1.4584(19) ?
    N1 C3 . 1.363(2) ?
    N1 C4 . 1.380(2) ?
    N2 C3 . 1.307(2) ?
    N2 C9 . 1.386(2) ?
    N3 C20 . 1.4020(18) ?
    N3 C23 . 1.461(2) ?
    N3 C26 . 1.4562(19) ?
    C1 C2 . 1.516(2) ?
    C1 C17 . 1.512(2) ?
    C1 H1 . 0.9800 ?
    C2 H2A . 0.9700 ?
    C2 H2B . 0.9700 ?
    C3 H3 . 0.9300 ?
    C5 C4 . 1.390(2) ?
    C5 C6 . 1.380(2) ?
    C5 H5 . 0.9300 ?
    C6 H6 . 0.9300 ?
    C7 C6 . 1.403(2) ?
    C7 H7 . 0.9300 ?
    C8 C7 . 1.374(2) ?
    C8 C9 . 1.391(2) ?
    C8 H8 . 0.9300 ?
    C9 C4 . 1.409(2) ?
    C10 H10A . 0.9700 ?
    C10 H10B . 0.9700 ?
    C11 C10 . 1.491(2) ?
    C11 C12 . 1.391(2) ?
    C12 H12 . 0.9300 ?
    C13 C12 . 1.382(2) ?
    C13 H13 . 0.9300 ?
    C14 C13 . 1.377(3) ?
    C14 C15 . 1.380(2) ?
    C14 H14 . 0.9300 ?
    C15 H15 . 0.9300 ?
    C16 C11 . 1.381(2) ?
    C16 C15 . 1.381(2) ?
    C16 H16 . 0.9300 ?
    C17 C18 . 1.389(2) ?
    C17 C22 . 1.372(2) ?
    C18 H18 . 0.9300 ?
    C19 C18 . 1.380(2) ?
    C19 H19 . 0.9300 ?
    C20 C19 . 1.398(2) ?
    C20 C21 . 1.392(2) ?
    C21 H21 . 0.9300 ?
    C22 C21 . 1.387(2) ?
    C22 H22 . 0.9300 ?
    C23 C24 . 1.510(2) ?
    C23 H23A . 0.9700 ?
    C23 H23B . 0.9700 ?
    C24 H24A . 0.9700 ?
    C24 H24B . 0.9700 ?
    C25 H25A . 0.9700 ?
    C25 H25B . 0.9700 ?
    C26 C25 . 1.508(2) ?
    C26 H26A . 0.9700 ?
    C26 H26B . 0.9700 ?
loop_
    _geom_angle_atom_site_label_1
    _geom_angle_atom_site_label_2
    _geom_angle_atom_site_label_3
    _geom_angle_site_symmetry_1
    _geom_angle_site_symmetry_3
    _geom_angle
    _geom_angle_publ_flag
    C1 O1 C10 . . 112.15(12) ?
    C25 O2 C24 . . 108.49(13) ?
    C3 N1 C2 . . 127.13(14) ?
    C3 N1 C4 . . 106.11(13) ?
    C4 N1 C2 . . 126.76(13) ?
    C3 N2 C9 . . 104.06(13) ?
    C20 N3 C23 . . 117.52(12) ?
    C20 N3 C26 . . 118.08(13) ?
    C26 N3 C23 . . 111.50(13) ?
    O1 C1 C2 . . 106.14(12) ?
    O1 C1 C17 . . 111.26(12) ?
    O1 C1 H1 . . 108.9 ?
    C2 C1 H1 . . 108.9 ?
    C17 C1 C2 . . 112.51(13) ?
    C17 C1 H1 . . 108.9 ?
    N1 C2 C1 . . 111.66(13) ?
    N1 C2 H2A . . 109.3 ?
    N1 C2 H2B . . 109.3 ?
    C1 C2 H2A . . 109.3 ?
    C1 C2 H2B . . 109.3 ?
    H2A C2 H2B . . 107.9 ?
    N1 C3 H3 . . 122.7 ?
    N2 C3 N1 . . 114.56(15) ?
    N2 C3 H3 . . 122.7 ?
    N1 C4 C5 . . 132.71(14) ?
    N1 C4 C9 . . 104.98(13) ?
    C5 C4 C9 . . 122.31(14) ?
    C4 C5 H5 . . 121.7 ?
    C6 C5 C4 . . 116.56(14) ?
    C6 C5 H5 . . 121.7 ?
    C5 C6 C7 . . 121.73(16) ?
    C5 C6 H6 . . 119.1 ?
    C7 C6 H6 . . 119.1 ?
    C6 C7 H7 . . 119.3 ?
    C8 C7 C6 . . 121.44(15) ?
    C8 C7 H7 . . 119.3 ?
    C7 C8 C9 . . 118.07(15) ?
    C7 C8 H8 . . 121.0 ?
    C9 C8 H8 . . 121.0 ?
    N2 C9 C4 . . 110.28(14) ?
    N2 C9 C8 . . 129.83(15) ?
    C8 C9 C4 . . 119.89(15) ?
    O1 C10 C11 . . 107.45(13) ?
    O1 C10 H10A . . 110.2 ?
    O1 C10 H10B . . 110.2 ?
    C11 C10 H10A . . 110.2 ?
    C11 C10 H10B . . 110.2 ?
    H10A C10 H10B . . 108.5 ?
    C12 C11 C10 . . 121.43(16) ?
    C16 C11 C10 . . 120.25(15) ?
    C16 C11 C12 . . 118.32(16) ?
    C11 C12 H12 . . 119.7 ?
    C13 C12 C11 . . 120.70(16) ?
    C13 C12 H12 . . 119.7 ?
    C12 C13 H13 . . 119.9 ?
    C14 C13 C12 . . 120.23(16) ?
    C14 C13 H13 . . 119.9 ?
    C13 C14 C15 . . 119.58(16) ?
    C13 C14 H14 . . 120.2 ?
    C15 C14 H14 . . 120.2 ?
    C14 C15 C16 . . 120.10(16) ?
    C14 C15 H15 . . 119.9 ?
    C16 C15 H15 . . 119.9 ?
    C11 C16 H16 . . 119.5 ?
    C15 C16 C11 . . 121.07(16) ?
    C15 C16 H16 . . 119.5 ?
    C18 C17 C1 . . 121.39(14) ?
    C22 C17 C1 . . 121.31(15) ?
    C22 C17 C18 . . 117.24(14) ?
    C17 C18 H18 . . 119.1 ?
    C19 C18 C17 . . 121.85(15) ?
    C19 C18 H18 . . 119.1 ?
    C18 C19 C20 . . 120.98(16) ?
    C18 C19 H19 . . 119.5 ?
    C20 C19 H19 . . 119.5 ?
    C19 C20 N3 . . 120.82(14) ?
    C21 C20 N3 . . 122.19(14) ?
    C21 C20 C19 . . 116.86(14) ?
    C20 C21 H21 . . 119.3 ?
    C22 C21 C20 . . 121.35(15) ?
    C22 C21 H21 . . 119.3 ?
    C17 C22 C21 . . 121.70(16) ?
    C17 C22 H22 . . 119.1 ?
    C21 C22 H22 . . 119.1 ?
    N3 C23 C24 . . 110.50(14) ?
    N3 C23 H23A . . 109.5 ?
    N3 C23 H23B . . 109.5 ?
    C24 C23 H23A . . 109.5 ?
    C24 C23 H23B . . 109.5 ?
    H23A C23 H23B . . 108.1 ?
    O2 C24 C23 . . 112.00(15) ?
    O2 C24 H24A . . 109.2 ?
    O2 C24 H24B . . 109.2 ?
    C23 C24 H24A . . 109.2 ?
    C23 C24 H24B . . 109.2 ?
    H24A C24 H24B . . 107.9 ?
    O2 C25 C26 . . 111.75(14) ?
    O2 C25 H25A . . 109.3 ?
    O2 C25 H25B . . 109.3 ?
    C26 C25 H25A . . 109.3 ?
    C26 C25 H25B . . 109.3 ?
    H25A C25 H25B . . 107.9 ?
    N3 C26 C25 . . 110.05(14) ?
    N3 C26 H26A . . 109.6 ?
    N3 C26 H26B . . 109.6 ?
    C25 C26 H26A . . 109.6 ?
    C25 C26 H26B . . 109.7 ?
    H26A C26 H26B . . 108.2 ?
loop_
    _geom_torsion_atom_site_label_1
    _geom_torsion_atom_site_label_2
    _geom_torsion_atom_site_label_3
    _geom_torsion_atom_site_label_4
    _geom_torsion_site_symmetry_1
    _geom_torsion_site_symmetry_2
    _geom_torsion_site_symmetry_3
    _geom_torsion_site_symmetry_4
    _geom_torsion
    _geom_torsion_publ_flag
    C10 O1 C1 C2 . . . . 162.84(13) ?
    C10 O1 C1 C17 . . . . -74.46(17) ?
    C1 O1 C10 C11 . . . . 179.24(13) ?
    C25 O2 C24 C23 . . . . -59.9(2) ?
    C24 O2 C25 C26 . . . . 60.96(19) ?
    C3 N1 C2 C1 . . . . 64.8(2) ?
    C4 N1 C2 C1 . . . . -116.02(17) ?
    C2 N1 C3 N2 . . . . -179.33(16) ?
    C4 N1 C3 N2 . . . . 1.4(2) ?
    C2 N1 C4 C5 . . . . -0.9(3) ?
    C2 N1 C4 C9 . . . . 179.66(15) ?
    C3 N1 C4 C5 . . . . 178.42(18) ?
    C3 N1 C4 C9 . . . . -1.04(17) ?
    C9 N2 C3 N1 . . . . -1.0(2) ?
    C3 N2 C9 C4 . . . . 0.32(19) ?
    C3 N2 C9 C8 . . . . -179.07(18) ?
    C23 N3 C20 C19 . . . . -36.8(2) ?
    C23 N3 C20 C21 . . . . 147.48(17) ?
    C26 N3 C20 C19 . . . . -175.07(15) ?
    C26 N3 C20 C21 . . . . 9.2(2) ?
    C20 N3 C23 C24 . . . . 167.07(14) ?
    C26 N3 C23 C24 . . . . -52.07(19) ?
    C20 N3 C26 C25 . . . . -166.46(14) ?
    C23 N3 C26 C25 . . . . 52.92(19) ?
    O1 C1 C2 N1 . . . . -62.84(16) ?
    C17 C1 C2 N1 . . . . 175.25(13) ?
    O1 C1 C17 C18 . . . . -60.9(2) ?
    O1 C1 C17 C22 . . . . 116.07(17) ?
    C2 C1 C17 C18 . . . . 58.1(2) ?
    C2 C1 C17 C22 . . . . -124.97(17) ?
    C6 C5 C4 N1 . . . . -179.01(17) ?
    C6 C5 C4 C9 . . . . 0.4(2) ?
    C4 C5 C6 C7 . . . . -0.7(3) ?
    C8 C7 C6 C5 . . . . 0.3(3) ?
    C9 C8 C7 C6 . . . . 0.5(3) ?
    C7 C8 C9 N2 . . . . 178.51(17) ?
    C7 C8 C9 C4 . . . . -0.8(3) ?
    N2 C9 C4 N1 . . . . 0.47(18) ?
    N2 C9 C4 C5 . . . . -179.06(15) ?
    C8 C9 C4 N1 . . . . 179.93(15) ?
    C8 C9 C4 C5 . . . . 0.4(2) ?
    C12 C11 C10 O1 . . . . 82.65(19) ?
    C16 C11 C10 O1 . . . . -96.93(18) ?
    C10 C11 C12 C13 . . . . -179.33(16) ?
    C16 C11 C12 C13 . . . . 0.3(3) ?
    C14 C13 C12 C11 . . . . -0.7(3) ?
    C15 C14 C13 C12 . . . . 0.9(3) ?
    C13 C14 C15 C16 . . . . -0.7(3) ?
    C15 C16 C11 C10 . . . . 179.54(16) ?
    C15 C16 C11 C12 . . . . 0.0(3) ?
    C11 C16 C15 C14 . . . . 0.3(3) ?
    C1 C17 C18 C19 . . . . 176.97(16) ?
    C22 C17 C18 C19 . . . . -0.1(3) ?
    C1 C17 C22 C21 . . . . -177.82(17) ?
    C18 C17 C22 C21 . . . . -0.8(3) ?
    C20 C19 C18 C17 . . . . 0.9(3) ?
    N3 C20 C19 C18 . . . . -176.71(16) ?
    C21 C20 C19 C18 . . . . -0.8(3) ?
    N3 C20 C21 C22 . . . . 175.82(16) ?
    C19 C20 C21 C22 . . . . -0.1(3) ?
    C17 C22 C21 C20 . . . . 0.8(3) ?
    N3 C23 C24 O2 . . . . 56.1(2) ?
    N3 C26 C25 O2 . . . . -58.1(2) ?
loop_
    _geom_hbond_atom_site_label_D
    _geom_hbond_atom_site_label_H
    _geom_hbond_atom_site_label_A
    _geom_hbond_site_symmetry_A
    _geom_hbond_distance_DH
    _geom_hbond_distance_HA
    _geom_hbond_distance_DA
    _geom_hbond_angle_DHA
    _geom_hbond_publ_flag
    C5 H5 O2 2_555 0.93 2.58 3.478(2) 163 yes
    C6 H6 N3 1_556 0.93 2.56 3.439(2) 159 yes
    C2 H2A Cg 2_566 0.97 2.66 3.451(2) 139 yes
data_global
_journal_date_recd_electronic     2012-11-30
_journal_date_accepted     2012-12-19
_journal_name_full     'Acta Crystallographica, Section E'
_journal_year     2013
_journal_volume     69
_journal_issue      1
_journal_page_first     o147
_journal_page_last     o148
_journal_paper_category     QO
_journal_paper_doi     10.1107/S1600536812051306
_journal_coeditor_code     CV5371
_publ_contact_author
;
Dr. Tuncer H\"okelek
Hacettepe University
Department of Physics
06800 Beytepe
Ankara
Turkey
;
_publ_contact_author_email     merzifon@hacettepe.edu.tr
_publ_contact_author_fax     '90(312)2352550'
_publ_contact_author_phone     '90(312)2977242'
_publ_section_title
;
1-{2-Benzyloxy-2-[4-(morpholin-4-yl)phenyl]ethyl}-1<i>H</i>-benzimidazole
;
loop_
    _publ_author_name
    _publ_author_address
    '\"Ozel G\"uven, \"Ozden'
;
Department of Chemistry,
B\"ulent Ecevit University,
67100 Zonguldak,
Turkey
;
    '\,Capanlar, Seval'
;
Department of Chemistry,
B\"ulent Ecevit University,
67100 Zonguldak,
Turkey
;
    'Adler, Philip D. F.'
;
Department of Chemistry,
Southampton University,
SO17 1BJ Southampton
England
;
    'Coles, Simon J.'
;
Department of Chemistry,
Southampton University,
SO17 1BJ Southampton
England
;
    'H\"okelek, Tuncer'
;
Department of Physics,
Hacettepe University,
06800 Beytepe
Ankara
Turkey
;
