# Supplementary material for: 1-{2-Benz­yloxy-2-[4-(morpholin-4-yl)phen­yl]eth­yl}-1H-benzimidazole
Source: Acta Crystallogr Sect E Struct Rep Online. 2012 Dec 22;69(Pt 1):o147–8. doi: 10.1107/S1600536812051306 (PMC3588385; doi:10.1107/S1600536812051306)
Supplement: Supplementary file 2 [file e-69-0o147-Isup2.hkl]

#
# h,k,l, Fc-squared, Fo-squared, sigma(Fo-squared) and status flag
#
data_I
_shelx_title ' sc58 in P -1'
_shelx_refln_list_code          4
_shelx_F_calc_maximum      171.03
_exptl_crystal_F_000       439.92
_reflns_d_resolution_high  0.7700
 
loop_
 _symmetry_equiv_pos_as_xyz
 'x, y, z'
 '-x, -y, -z'
 
_cell_length_a     9.4719
_cell_length_b    10.5057
_cell_length_c    11.8110
_cell_angle_alpha  96.824
_cell_angle_beta  108.953
_cell_angle_gamma  98.312
 
_shelx_F_squared_multiplier     1.000
 
loop_
 _refln_index_h
 _refln_index_k
 _refln_index_l
 _refln_F_squared_calc
 _refln_F_squared_meas
 _refln_F_squared_sigma
 _refln_observed_status
   2   0   0      745.75      691.06     14.69 o
   3   0   0     2372.78     2636.21     69.19 o
   4   0   0      965.45      998.30     39.58 o
   5   0   0       82.24       76.84      5.16 o
   6   0   0      254.16      226.14     10.00 o
   7   0   0       54.00       37.37      3.56 o
   8   0   0       40.53       41.90      4.16 o
   9   0   0       17.10       22.65      4.16 o
  10   0   0       15.20       10.35      3.78 o
  11   0   0       31.69       28.96      5.29 o
 -11   1   0        3.57        2.82      2.70 o
 -10   1   0       39.10       42.88      5.20 o
  -9   1   0       55.58       54.59      6.35 o
  -8   1   0       18.07       17.89      2.63 o
  -7   1   0        4.31        6.99      4.84 o
  -6   1   0      423.72      447.00     29.65 o
  -5   1   0      508.23      627.62     38.16 o
  -4   1   0      597.49      554.68     14.93 o
  -3   1   0      454.13      443.11      9.58 o
  -2   1   0    29252.89    30142.16   1559.27 o
   1   1   0        5.64        6.17      0.72 o
   2   1   0     1319.02     1286.97     30.34 o
   3   1   0      466.57      441.65     13.04 o
   4   1   0      808.35      825.60     26.49 o
   5   1   0      281.57      325.23     10.05 o
   6   1   0      320.21      332.44     25.81 o
   7   1   0      283.66      274.42     12.61 o
   8   1   0      134.94      127.43      4.63 o
   9   1   0        6.75       10.98      4.62 o
  10   1   0        6.94        5.21      5.70 o
  11   1   0       20.10       23.51      5.27 o
 -11   2   0        4.43        7.54      2.85 o
 -10   2   0        3.54        7.79      3.53 o
  -9   2   0       16.59       29.00     13.16 o
  -8   2   0        1.78        4.89      2.64 o
  -7   2   0       12.63       15.05      1.94 o
  -6   2   0       55.51       50.41      2.59 o
  -5   2   0       90.61      111.01      4.01 o
  -4   2   0      329.78      315.34      7.28 o
  -3   2   0     2478.91     2425.85     48.28 o
  -2   2   0     2528.80     2522.07     41.94 o
  -1   2   0     1236.76     1195.19     15.97 o
   0   2   0     3393.75     3416.86     80.85 o
   1   2   0       55.95       53.17      1.65 o
   2   2   0      479.46      421.90      6.02 o
   3   2   0      237.23      267.84      4.92 o
   4   2   0      918.55      986.39     20.48 o
   5   2   0     1248.66     1238.80     54.39 o
   6   2   0       90.40       87.00      5.93 o
   7   2   0        4.00        0.96      2.28 o
   8   2   0        7.49        8.68      4.13 o
   9   2   0        1.83       -1.14      4.18 o
  10   2   0       12.82       17.79      5.49 o
 -11   3   0        8.71       10.85      4.32 o
 -10   3   0        0.83        4.31      2.50 o
  -9   3   0        0.01       -0.10      1.43 o
  -8   3   0       48.22       48.09      2.70 o
  -7   3   0      191.47      208.42      6.33 o
  -6   3   0      445.40      435.67     11.02 o
  -5   3   0        1.13        3.02      1.13 o
  -4   3   0       76.48       69.14      2.20 o
  -3   3   0       78.09       74.50      2.08 o
  -2   3   0      317.08      303.08      4.45 o
  -1   3   0        0.47        0.32      0.79 o
   0   3   0      869.72      794.35     11.17 o
   1   3   0      163.69      144.26      2.76 o
   2   3   0      161.53      169.42      3.07 o
   3   3   0      384.86      385.17      6.02 o
   4   3   0        3.93        6.67      0.72 o
   5   3   0       43.72       41.62      3.41 o
   6   3   0        3.74        3.77      2.34 o
   7   3   0        0.15        0.86      1.93 o
   8   3   0       46.10       37.06      3.86 o
   9   3   0       29.88       46.35     10.44 o
  10   3   0       18.24       19.46      5.60 o
 -11   4   0       17.27       29.94      3.76 o
 -10   4   0        4.09        2.98      2.87 o
  -9   4   0        0.06        0.23      1.54 o
  -8   4   0      549.48      570.63     13.62 o
  -7   4   0      232.01      237.46      6.42 o
  -6   4   0       49.84       59.84      2.66 o
  -5   4   0        8.73        6.18      1.23 o
  -4   4   0        3.34        5.22      1.03 o
  -3   4   0      229.39      226.44      3.94 o
  -2   4   0      328.62      346.20      5.14 o
  -1   4   0      955.64     1048.13     15.17 o
   0   4   0        1.94        0.96      0.66 o
   1   4   0       26.11       30.06      1.17 o
   2   4   0      133.63      130.66      2.92 o
   3   4   0       23.73       25.05      1.44 o
   4   4   0        8.93        6.99      1.04 o
   5   4   0        0.00       -0.99      1.74 o
   6   4   0        0.01       -0.66      1.86 o
   7   4   0       28.99       31.06      4.42 o
   8   4   0        2.70        5.70      3.92 o
   9   4   0       73.08       74.53      7.07 o
  10   4   0       18.75       26.60      5.35 o
 -11   5   0       22.53       31.44      5.01 o
 -10   5   0       88.31       85.58      7.63 o
  -9   5   0       20.33       23.12      2.64 o
  -8   5   0        3.72        5.65      1.84 o
  -7   5   0      231.12      233.31      8.20 o
  -6   5   0       18.88       19.73      1.78 o
  -5   5   0       58.59       51.67      2.52 o
  -4   5   0       24.82       22.06      1.45 o
  -3   5   0     1233.07     1338.10     54.69 o
  -2   5   0      569.26      583.94     12.92 o
  -1   5   0     1524.32     1464.04     27.90 o
   0   5   0       11.95        7.91      1.08 o
   1   5   0       10.31        7.30      1.02 o
   2   5   0       71.14       67.80      1.84 o
   3   5   0       52.24       45.19      2.58 o
   4   5   0       66.35       67.87      3.00 o
   5   5   0      159.82      187.00      8.21 o
   6   5   0       18.23       21.83      8.01 o
   7   5   0      160.19      144.95     19.73 o
   8   5   0       29.04       33.20      4.95 o
   9   5   0      227.26      213.10     12.18 o
 -11   6   0        3.17        2.76      2.34 o
 -10   6   0        1.17        3.20      2.07 o
  -9   6   0       65.80       57.80      3.77 o
  -8   6   0       21.10       22.95      5.78 o
  -7   6   0       38.02       43.78      2.40 o
  -6   6   0      357.22      368.62     10.10 o
  -5   6   0       54.57       54.55      2.83 o
  -4   6   0      217.43      239.76      9.45 o
  -3   6   0     1274.05     1303.20     42.95 o
  -2   6   0      185.05      189.44      6.56 o
  -1   6   0       71.61       78.32      2.11 o
   0   6   0       32.69       31.50      1.67 o
   1   6   0       24.20       21.97      1.45 o
   2   6   0       10.20       12.46      1.65 o
   3   6   0      547.89      493.21     28.50 o
   4   6   0      203.13      166.20     11.08 o
   5   6   0       71.72       62.69      4.46 o
   6   6   0      155.74      149.31      7.05 o
   7   6   0      945.14      874.23    104.51 o
   8   6   0        0.14       -2.36      5.32 o
   9   6   0        7.21        9.89      8.08 o
 -10   7   0       18.02       15.42      4.78 o
  -9   7   0        0.04       -0.38      1.74 o
  -8   7   0       75.58       70.33      3.69 o
  -7   7   0      141.30      141.20      5.24 o
  -6   7   0       94.39       96.61      3.82 o
  -5   7   0       25.35       30.16      2.81 o
  -4   7   0        4.14        3.99      2.58 o
  -3   7   0       79.27       81.17      3.05 o
  -2   7   0      328.29      333.42      8.69 o
  -1   7   0       70.64       74.32      3.30 o
   0   7   0       43.92       30.27      1.67 o
   1   7   0      498.04      446.56     24.47 o
   2   7   0      367.31      362.04     15.15 o
   3   7   0       20.82       21.84      2.33 o
   4   7   0      325.94      340.04     10.22 o
   5   7   0      554.82      530.55     14.88 o
   6   7   0      131.27      121.00      8.79 o
   7   7   0      114.72      105.25     16.65 o
   8   7   0      115.20      101.69      8.88 o
 -10   8   0        5.55        1.46      2.48 o
  -9   8   0        0.22        1.58      1.93 o
  -8   8   0      179.86      188.68      6.51 o
  -7   8   0        2.56        0.97      1.72 o
  -6   8   0       88.38       93.90      3.68 o
  -5   8   0       35.10       44.63      4.28 o
  -4   8   0      214.00      225.10      6.54 o
  -3   8   0       43.40       36.14      4.34 o
  -2   8   0       11.25       12.30      2.27 o
  -1   8   0      388.47      361.49      9.61 o
   0   8   0      105.33       97.91      4.65 o
   1   8   0      159.40      143.91      5.28 o
   2   8   0       45.76       48.15      3.13 o
   3   8   0      105.27      107.05      3.98 o
   4   8   0      211.88      196.92      6.69 o
   5   8   0      168.42      165.92      7.05 o
   6   8   0        4.60        7.07      3.49 o
   7   8   0        1.18        0.09      2.39 o
 -10   9   0       27.61       21.17      4.48 o
  -9   9   0        0.21        5.10      2.80 o
  -8   9   0      141.97      136.22      5.27 o
  -7   9   0        3.12        5.09      1.77 o
  -6   9   0       59.05       65.20      3.77 o
  -5   9   0       24.53       25.00      2.17 o
  -4   9   0       31.04       27.22      2.63 o
  -3   9   0      248.74      234.67      7.08 o
  -2   9   0        9.19        8.21      2.19 o
  -1   9   0      346.41      331.46      9.55 o
   0   9   0        1.00        3.13      3.58 o
   1   9   0      116.66      124.05      5.39 o
   2   9   0       28.82       30.92      4.17 o
   3   9   0       62.33       70.05      3.61 o
   4   9   0       15.67       14.35      3.07 o
   5   9   0        4.76        6.23      2.74 o
   6   9   0        9.19        7.80      2.70 o
   7   9   0       13.09       11.36      6.54 o
  -9  10   0       12.12       17.21      2.88 o
  -8  10   0        4.38       -0.15      2.21 o
  -7  10   0       40.24       38.98      3.13 o
  -6  10   0       19.24       16.88      2.06 o
  -5  10   0      112.68       98.50      7.95 o
  -4  10   0        1.11       -0.86      2.14 o
  -3  10   0      164.11      167.37     14.04 o
  -2  10   0        7.71        6.33      2.21 o
  -1  10   0      107.62      101.15      4.53 o
   0  10   0        3.36        9.60      2.98 o
   1  10   0       73.49       73.81      4.40 o
   2  10   0       42.19       37.63      4.43 o
   3  10   0       36.42       43.80      7.60 o
   4  10   0        1.52        2.34      3.92 o
   5  10   0       11.26       10.61      3.99 o
   6  10   0        7.03        7.13      3.49 o
  -8  11   0        0.19       -1.41      3.31 o
  -7  11   0       30.58       32.69      6.43 o
  -6  11   0       21.88       19.21      2.47 o
  -5  11   0       11.98       20.17      7.83 o
  -4  11   0       25.91       28.48      3.73 o
  -3  11   0       23.62       26.50      2.77 o
  -2  11   0       19.04       30.16      2.98 o
  -1  11   0       86.03       65.57      5.16 o
   0  11   0      249.40      212.65     15.25 o
   1  11   0      243.55      246.50     17.21 o
   2  11   0       13.27       15.43      4.79 o
   3  11   0      127.34      143.42     12.15 o
   4  11   0        9.43       11.61      4.23 o
  -7  12   0        4.15        4.29      2.75 o
  -6  12   0        3.05        0.10      2.19 o
  -5  12   0        1.77        3.36      2.50 o
  -4  12   0       32.44       25.63      2.73 o
  -3  12   0        9.73        6.28      2.96 o
  -2  12   0       71.94       54.11      5.10 o
  -1  12   0       54.47       37.27      3.41 o
   0  12   0       40.05       49.14      9.27 o
   1  12   0      164.52      189.04     14.75 o
   2  12   0       74.90       64.23      9.10 o
   3  12   0       46.31       57.95     11.69 o
  -5  13   0        1.55        3.39      2.37 o
  -4  13   0       10.19        8.55      4.45 o
  -3  13   0        6.08        7.59      3.73 o
  -2  13   0        0.00        5.92      4.86 o
  -1  13   0       20.50       12.08      6.06 o
   0  13   0       13.51       16.56      7.77 o
   1  13   0        5.60        9.55      6.84 o
  -1 -13   1       60.06       36.62      6.95 o
   0 -13   1       40.12       43.19      8.93 o
   1 -13   1       32.87       41.03      7.05 o
   2 -13   1       22.79       18.39      6.26 o
   3 -13   1       33.27       33.46      3.45 o
   4 -13   1       13.04        5.58      2.58 o
   5 -13   1        0.14       -1.09      2.39 o
  -3 -12   1       50.88       50.32      6.06 o
  -2 -12   1       37.14       49.93      6.81 o
  -1 -12   1       51.28       65.88      9.68 o
   0 -12   1        7.29        4.36      2.51 o
   1 -12   1        9.86       26.99     10.33 o
   2 -12   1       15.15       12.72      3.44 o
   3 -12   1       15.98       14.09      2.58 o
   4 -12   1        6.94       13.29      6.83 o
   5 -12   1        0.37       -1.17      2.31 o
   6 -12   1        7.71        5.12      3.05 o
   7 -12   1        1.16       -1.26      2.07 o
  -5 -11   1        4.82        4.27      8.90 o
  -4 -11   1        5.77        4.53      3.64 o
  -3 -11   1       19.44       17.86      4.71 o
  -2 -11   1       21.04       22.21      2.87 o
  -1 -11   1        9.65        2.35      2.26 o
   0 -11   1        0.10        1.71      2.20 o
   1 -11   1       20.23       13.65      3.19 o
   2 -11   1        1.08        0.84      2.67 o
   3 -11   1       70.05       66.26      3.61 o
   4 -11   1       28.97       21.89      2.55 o
   5 -11   1      162.66      168.38      6.46 o
   6 -11   1        6.54        7.24      2.42 o
   7 -11   1        0.72       -0.41      2.30 o
   8 -11   1       55.19       52.55      4.51 o
  -6 -10   1       25.94       44.35     10.23 o
  -5 -10   1        6.04       20.02      6.13 o
  -4 -10   1       17.78       15.42      3.40 o
  -3 -10   1        6.42       13.18      2.98 o
  -2 -10   1        1.07        3.25      2.89 o
  -1 -10   1        7.96        2.81      5.12 o
   0 -10   1        8.45        8.40      2.64 o
   1 -10   1       94.45       91.48      4.18 o
   2 -10   1       30.55       29.44      2.69 o
   3 -10   1      340.95      334.48     10.23 o
   4 -10   1        1.27        2.06      2.36 o
   5 -10   1        0.44       -1.21      1.78 o
   6 -10   1        0.06       -1.52      1.52 o
   7 -10   1       13.60        9.89      2.97 o
   8 -10   1       60.89       65.08      4.42 o
   9 -10   1      208.47      201.65     11.47 o
  -7  -9   1        0.78        2.91      7.63 o
  -6  -9   1       21.19       24.91      8.83 o
  -5  -9   1       21.98       17.96      3.81 o
  -4  -9   1        0.40        1.56      2.37 o
  -3  -9   1        0.44        0.27      2.15 o
  -2  -9   1       11.21       11.62      2.57 o
  -1  -9   1       87.56       92.47      5.30 o
   0  -9   1       38.31       37.95      4.35 o
   1  -9   1      269.08      248.34      7.44 o
   2  -9   1       51.82       52.23      3.46 o
   3  -9   1      135.68      148.92      8.01 o
   4  -9   1       13.31       13.68      2.34 o
   5  -9   1       27.39       28.20      2.24 o
   6  -9   1        6.11       11.42      3.21 o
   7  -9   1       23.60       25.59      2.67 o
   8  -9   1        0.03       -2.49      2.51 o
   9  -9   1        1.84        4.43      2.79 o
  -8  -8   1        4.54        6.47      4.68 o
  -7  -8   1      194.05      168.20     16.60 o
  -6  -8   1        0.01       -1.03      6.95 o
  -5  -8   1        1.81        2.24      1.84 o
  -4  -8   1        6.96       13.73      4.31 o
  -3  -8   1      458.01      479.01     16.34 o
  -2  -8   1      214.59      220.21      8.70 o
  -1  -8   1      168.97      174.12      7.18 o
   0  -8   1        2.33        4.77      2.98 o
   1  -8   1      170.30      156.66      5.11 o
   2  -8   1        0.77       -0.54      1.59 o
   3  -8   1       95.26      102.35      4.29 o
   4  -8   1       84.42       85.21      3.24 o
   5  -8   1       66.47       67.81      2.73 o
   6  -8   1      113.64      115.23      4.81 o
   7  -8   1        7.55       10.83      1.73 o
   8  -8   1       26.47       27.65      3.13 o
   9  -8   1       11.95        8.98      2.75 o
  10  -8   1        9.79       17.62      4.05 o
  -8  -7   1        1.12        5.36      5.64 o
  -7  -7   1        0.76        4.48      2.74 o
  -6  -7   1        1.50       -1.43      4.04 o
  -5  -7   1      582.30      587.13     16.33 o
  -4  -7   1       16.02       21.45      2.39 o
  -3  -7   1      252.16      238.13      8.57 o
  -2  -7   1        1.90        2.69      1.66 o
  -1  -7   1       37.87       24.53      2.65 o
   0  -7   1        0.04        0.15      1.56 o
   1  -7   1      138.62      153.29      7.11 o
   2  -7   1      333.51      309.16     13.64 o
   3  -7   1      110.72      111.05      4.97 o
   4  -7   1       13.29       12.23      1.17 o
   5  -7   1      235.17      249.02      7.55 o
   6  -7   1        6.58        9.05      1.80 o
   7  -7   1        5.26        5.54      2.10 o
   8  -7   1       56.65       54.34      2.82 o
   9  -7   1        2.80        1.41      1.45 o
  10  -7   1       10.86       14.56      8.33 o
  -9  -6   1       20.28       26.74      5.67 o
  -8  -6   1       33.60       27.84      4.91 o
  -7  -6   1       71.34       65.04      4.60 o
  -6  -6   1       20.31       23.23      5.41 o
  -5  -6   1      580.34      602.24     24.70 o
  -4  -6   1       12.56       11.86      1.94 o
  -3  -6   1        8.49        5.83      1.09 o
  -2  -6   1        9.01        8.41      0.99 o
  -1  -6   1       12.07        8.08      1.88 o
   0  -6   1       62.30       65.97      2.85 o
   1  -6   1      873.26      850.26     22.28 o
   2  -6   1       51.43       58.71      2.12 o
   3  -6   1     1381.21     1407.49     35.62 o
   4  -6   1        1.67        4.35      1.25 o
   5  -6   1        0.03       -0.62      1.49 o
   6  -6   1      359.16      358.54      9.95 o
   7  -6   1      484.05      487.11     13.80 o
   8  -6   1      250.76      245.87      8.00 o
   9  -6   1       19.29       19.96      2.52 o
  10  -6   1        8.61        9.24      5.53 o
 -10  -5   1      149.80      148.60     10.30 o
  -9  -5   1        0.09        3.31      6.04 o
  -8  -5   1       21.63       39.23      5.80 o
  -7  -5   1      465.80      414.75     31.88 o
  -6  -5   1       28.36       26.56      7.94 o
  -5  -5   1        0.93        0.82      2.01 o
  -4  -5   1        5.06        7.57      0.98 o
  -3  -5   1       73.29       69.29      2.88 o
  -2  -5   1      293.16      325.35      6.23 o
  -1  -5   1      783.09      780.87     16.11 o
   0  -5   1       19.21       18.02      1.82 o
   1  -5   1      315.80      385.82      6.52 o
   2  -5   1      107.02      145.25      3.16 o
   3  -5   1        4.72        5.79      1.04 o
   4  -5   1       29.82       33.99      2.09 o
   5  -5   1      270.15      242.47      9.38 o
   6  -5   1      560.47      571.28     14.96 o
   7  -5   1      473.72      445.25     12.48 o
   8  -5   1       50.69       55.36      3.67 o
   9  -5   1        1.70        3.43      3.66 o
  10  -5   1        0.19       -0.99      3.12 o
  11  -5   1       16.61       12.55      3.55 o
 -10  -4   1        5.71       12.55      8.02 o
  -9  -4   1       62.80       69.70     11.70 o
  -8  -4   1       22.23       24.37      5.51 o
  -7  -4   1       21.20       22.50      2.25 o
  -6  -4   1       61.64       57.56      7.73 o
  -5  -4   1      231.02      236.67      8.49 o
  -4  -4   1        4.65        3.11      1.41 o
  -3  -4   1      122.20      139.72      3.39 o
  -2  -4   1       24.48       23.85      1.13 o
  -1  -4   1       65.30       52.03      1.57 o
   0  -4   1        0.38        0.51      0.85 o
   1  -4   1      333.94      347.51      5.21 o
   2  -4   1        8.87       12.71      0.88 o
   3  -4   1      416.38      397.04      6.77 o
   4  -4   1      168.41      170.16      4.43 o
   5  -4   1      248.88      246.32     12.53 o
   6  -4   1      299.69      314.08      8.69 o
   7  -4   1       54.66       52.42      3.10 o
   8  -4   1       21.93       30.32      6.84 o
   9  -4   1       81.50       80.52      4.14 o
  10  -4   1      110.84      115.81      9.88 o
  11  -4   1       52.61       62.71      8.57 o
 -10  -3   1       10.05       18.51      5.55 o
  -9  -3   1       26.85       34.01      5.35 o
  -8  -3   1        4.15        5.38      3.56 o
  -7  -3   1      105.93       88.99      3.90 o
  -6  -3   1        1.36       -0.16      1.57 o
  -5  -3   1       17.13       12.78      1.44 o
  -4  -3   1      114.76      115.59      4.63 o
  -3  -3   1        0.27        1.31      0.96 o
  -2  -3   1      939.59      909.63     13.96 o
  -1  -3   1      195.22      197.85      3.54 o
   0  -3   1      282.85      241.33      8.20 o
   1  -3   1      587.68      551.49      8.87 o
   2  -3   1      790.22      698.07     10.54 o
   3  -3   1        8.59       11.95      1.06 o
   4  -3   1      116.65      123.81      4.13 o
   5  -3   1       22.44       28.53      1.55 o
   6  -3   1       67.01       71.96      2.56 o
   7  -3   1      258.46      273.00      6.87 o
   8  -3   1        0.84        2.37      2.08 o
   9  -3   1        7.34        9.79      2.74 o
  10  -3   1       37.67       36.43      3.72 o
  11  -3   1        7.45        4.16      2.33 o
 -11  -2   1        1.25       -2.26      4.09 o
 -10  -2   1        2.14       -1.87      4.45 o
  -9  -2   1        0.32        3.31      3.85 o
  -8  -2   1       23.67       20.31      3.53 o
  -7  -2   1       25.77       24.50      2.62 o
  -6  -2   1      183.07      175.57      7.13 o
  -5  -2   1      132.26      153.16      6.29 o
  -4  -2   1        0.13        0.56      0.75 o
  -3  -2   1        4.94        5.84      1.18 o
  -2  -2   1       53.16       54.03      2.23 o
  -1  -2   1      492.66      445.96      7.43 o
   0  -2   1     5798.56     5941.11    120.87 o
   1  -2   1     1227.21     1241.69     20.52 o
   2  -2   1       52.85       40.47      1.53 o
   3  -2   1      259.30      245.81      4.52 o
   4  -2   1       23.64       33.47      1.51 o
   5  -2   1       53.03       53.46      2.35 o
   6  -2   1        1.79        4.55      1.40 o
   7  -2   1        4.56        4.66      1.50 o
   8  -2   1       38.55       42.27      3.65 o
   9  -2   1        6.02        8.61      2.69 o
  10  -2   1        3.21        2.48      2.63 o
  11  -2   1        2.31        3.87      2.76 o
 -11  -1   1        0.85       -0.59      3.78 o
 -10  -1   1       17.38       14.77     11.69 o
  -9  -1   1       22.77       31.78      4.14 o
  -8  -1   1       22.58       20.84      2.75 o
  -7  -1   1       55.31       46.13      4.35 o
  -6  -1   1       97.99      110.50     12.65 o
  -5  -1   1     1005.30      933.22     47.58 o
  -4  -1   1      188.54      190.17      5.64 o
  -3  -1   1        0.38        2.62      1.30 o
  -2  -1   1     7270.58     7391.49    157.41 o
  -1  -1   1       18.13       15.58      1.33 o
   1  -1   1     2608.82     2530.55     40.99 o
   2  -1   1     2607.67     2840.63     57.33 o
   3  -1   1        0.96        4.21      0.93 o
   4  -1   1      714.42      675.75     15.35 o
   5  -1   1      830.99      899.79     21.74 o
   6  -1   1       29.04       35.07      2.11 o
   7  -1   1       33.29       25.83      1.18 o
   8  -1   1        0.15        0.04      2.07 o
   9  -1   1       10.92       23.96      9.84 o
  10  -1   1        8.25        4.97      2.78 o
  11  -1   1        0.97        1.87      2.77 o
 -11   0   1       76.19       84.22      6.21 o
 -10   0   1       44.76       41.66      7.20 o
  -9   0   1        1.46        8.78      4.47 o
  -8   0   1       34.60       36.00      3.93 o
  -7   0   1       79.51       68.16      4.53 o
  -6   0   1      101.61      110.60      6.00 o
  -5   0   1       31.03       29.36      4.00 o
  -4   0   1      241.42      254.98      7.51 o
  -3   0   1     3352.87     3386.70    112.27 o
  -2   0   1     2034.99     1907.02     41.62 o
   1   0   1      300.37      232.09     10.20 o
   2   0   1     2097.09     2076.64     64.68 o
   3   0   1      409.86      395.61     12.10 o
   4   0   1      667.31      835.30     26.16 o
   5   0   1      197.40      218.00      5.78 o
   6   0   1        0.02        0.61      0.85 o
   7   0   1      156.65      134.62      8.48 o
   8   0   1       19.83       34.57      8.81 o
   9   0   1        6.74        7.73      3.23 o
  10   0   1       20.43       28.68      4.77 o
  11   0   1       18.95       13.15      3.84 o
 -11   1   1        6.14        5.61      4.52 o
 -10   1   1        0.06        1.21      3.34 o
  -9   1   1       15.72       16.69      3.54 o
  -8   1   1        0.10        2.26      2.96 o
  -7   1   1       10.85        8.81      3.61 o
  -6   1   1      206.87      224.58      8.10 o
  -5   1   1      520.87      586.09     19.16 o
  -4   1   1      239.97      256.65      6.46 o
  -3   1   1    12363.73    12705.83    376.80 o
  -2   1   1     1149.87     1183.60     21.61 o
  -1   1   1       33.76       31.28      0.92 o
   1   1   1     3331.53     3363.00    105.93 o
   2   1   1       66.50       56.77      2.55 o
   3   1   1      294.49      305.21      8.77 o
   4   1   1        3.85        6.78      3.15 o
   5   1   1      777.77      772.93     25.93 o
   6   1   1        4.90        9.52      3.40 o
   7   1   1       15.25        8.52      3.78 o
   8   1   1       41.13       48.84      2.90 o
   9   1   1       55.50       43.80      5.21 o
  10   1   1       27.71       22.91      5.26 o
 -11   2   1       40.07       44.15      4.31 o
 -10   2   1       10.12        7.35      3.37 o
  -9   2   1        2.85        4.35      3.24 o
  -8   2   1      226.44      214.24      8.80 o
  -7   2   1       38.62       35.09      4.04 o
  -6   2   1      117.56      145.66      6.66 o
  -5   2   1     3201.54     3394.13    113.63 o
  -4   2   1      398.44      418.76      9.55 o
  -3   2   1       46.65       54.01      1.93 o
  -2   2   1     1459.40     1436.80     27.48 o
  -1   2   1     1581.44     1632.73     21.37 o
   0   2   1      652.23      630.09      8.72 o
   1   2   1      264.35      272.54      6.22 o
   2   2   1      285.28      269.90      5.94 o
   3   2   1      491.85      462.16     10.22 o
   4   2   1       75.72       82.69      2.74 o
   5   2   1       37.19       46.12      4.98 o
   6   2   1        9.60       11.82      1.88 o
   7   2   1       36.36       38.50      2.93 o
   8   2   1       23.73       37.88      5.13 o
   9   2   1        3.58       -0.97      3.85 o
  10   2   1       72.51       90.85      7.06 o
 -11   3   1       10.11        9.27      3.33 o
 -10   3   1        0.99        6.59      5.85 o
  -9   3   1        0.02       -1.01      2.11 o
  -8   3   1      146.41      166.44      6.00 o
  -7   3   1      232.03      227.01      8.17 o
  -6   3   1     1131.49     1078.99     37.93 o
  -5   3   1       75.61       81.96      3.82 o
  -4   3   1       22.94       24.97      1.80 o
  -3   3   1       90.16       77.47      1.92 o
  -2   3   1       43.97       48.85      1.33 o
  -1   3   1      964.35      961.72     12.90 o
   0   3   1       10.28       11.60      0.74 o
   1   3   1      169.66      179.61      2.69 o
   2   3   1       58.06       55.20      1.58 o
   3   3   1        9.94       11.21      1.27 o
   4   3   1       90.99       85.72      3.73 o
   5   3   1       72.34       64.77      2.86 o
   6   3   1       10.85       11.26      1.63 o
   7   3   1        7.92       10.64      1.66 o
   8   3   1       30.86       31.56      5.13 o
   9   3   1       21.84       36.04      9.68 o
  10   3   1       23.85       24.35      5.99 o
 -11   4   1        2.69        4.47      3.89 o
 -10   4   1        0.26        0.45      2.30 o
  -9   4   1      529.48      546.16     13.88 o
  -8   4   1      963.19      930.34     24.99 o
  -7   4   1      218.12      205.11      6.01 o
  -6   4   1       28.64       24.47      1.67 o
  -5   4   1        0.81        2.60      1.07 o
  -4   4   1        4.84        2.28      0.98 o
  -3   4   1      487.22      464.40     10.47 o
  -2   4   1       66.84       79.06      1.69 o
  -1   4   1       37.17       41.78      1.14 o
   0   4   1       51.30       46.07      1.53 o
   1   4   1        6.31        7.71      0.80 o
   2   4   1      159.18      159.16      3.33 o
   3   4   1      132.12      125.08      3.31 o
   4   4   1        4.38       10.18      0.81 o
   5   4   1        3.33        2.57      1.01 o
   6   4   1        2.11        3.87      2.27 o
   7   4   1        2.08        0.91      3.87 o
   8   4   1       58.44       57.52      3.73 o
   9   4   1        0.28       -0.98      6.38 o
 -11   5   1        0.20       -1.12      2.27 o
 -10   5   1       11.00       11.00      2.84 o
  -9   5   1        3.39        2.89      1.79 o
  -8   5   1       43.08       51.26      3.02 o
  -7   5   1        5.53        4.27      2.12 o
  -6   5   1        0.81        1.04      1.47 o
  -5   5   1       62.43       67.15      2.79 o
  -4   5   1       29.30       43.16      3.70 o
  -3   5   1      832.26      903.84     19.13 o
  -2   5   1      385.09      371.25      8.74 o
  -1   5   1       13.83       24.42      1.48 o
   0   5   1      177.29      188.60      4.39 o
   1   5   1        2.89        6.64      0.96 o
   2   5   1       29.83       31.99      1.70 o
   3   5   1       66.87       52.63      3.23 o
   4   5   1       46.15       39.88      3.30 o
   5   5   1        0.42        1.08      1.80 o
   6   5   1       52.36       48.77      9.82 o
   7   5   1       38.32       38.78     11.19 o
   8   5   1      389.93      424.02     19.52 o
   9   5   1        3.33       11.94      4.48 o
 -11   6   1       30.55       34.30      3.10 o
 -10   6   1        6.83       10.61      1.97 o
  -9   6   1        1.31        1.77      2.32 o
  -8   6   1        7.35        5.70      1.96 o
  -7   6   1        1.40        3.66      1.75 o
  -6   6   1      154.52      145.38      4.42 o
  -5   6   1      381.14      398.12      9.06 o
  -4   6   1       16.80       21.82      1.69 o
  -3   6   1       55.68       67.25      3.60 o
  -2   6   1      134.58      143.21      4.34 o
  -1   6   1      177.65      158.21      4.39 o
   0   6   1        4.61        2.79      1.23 o
   1   6   1      640.23      605.63     12.42 o
   2   6   1      102.39       95.75      3.66 o
   3   6   1      103.75      106.39      4.79 o
   4   6   1      476.74      455.95     14.96 o
   5   6   1       43.09       40.35      5.18 o
   6   6   1      255.82      221.50     27.10 o
   7   6   1       72.06       57.38      5.75 o
   8   6   1       11.15       13.85      6.02 o
 -11   7   1        0.31        0.58      2.84 o
 -10   7   1        3.37        4.17      2.09 o
  -9   7   1       76.64       80.37      3.83 o
  -8   7   1       22.55       21.84      2.26 o
  -7   7   1       37.44       39.98      2.44 o
  -6   7   1      145.41      158.84      4.64 o
  -5   7   1        0.00       -1.66      1.66 o
  -4   7   1        2.40        2.04      1.21 o
  -3   7   1      127.70      128.01      4.09 o
  -2   7   1       10.76        9.74      2.01 o
  -1   7   1      595.49      561.51     18.29 o
   0   7   1       10.82       16.07      1.66 o
   1   7   1      268.41      287.10     15.25 o
   2   7   1      156.62      137.11      5.91 o
   3   7   1        0.65       -0.63      1.00 o
   4   7   1      235.07      229.41      8.92 o
   5   7   1      122.05      118.45      6.25 o
   6   7   1        0.62        3.99      2.83 o
   7   7   1       31.48       24.42      4.31 o
   8   7   1       12.56       12.02      5.53 o
 -10   8   1       54.69       50.03      5.11 o
  -9   8   1       38.20       37.73      2.94 o
  -8   8   1        4.30        4.57      1.87 o
  -7   8   1        2.76        3.01      1.80 o
  -6   8   1       19.01       23.60      4.06 o
  -5   8   1        7.40       11.81      2.00 o
  -4   8   1        6.63        6.08      1.84 o
  -3   8   1       89.88      100.28      5.12 o
  -2   8   1       94.36       86.17      4.22 o
  -1   8   1      340.64      329.17      9.03 o
   0   8   1       36.45       29.82      2.89 o
   1   8   1        7.54        8.19      1.57 o
   2   8   1      585.11      571.14     19.72 o
   3   8   1      302.27      292.77     11.76 o
   4   8   1        0.58       -0.63      3.47 o
   5   8   1       66.92       69.69      3.88 o
   6   8   1        2.86        6.17      2.30 o
   7   8   1        3.92        1.79      2.68 o
 -10   9   1       48.53       61.64      5.02 o
  -9   9   1       26.44       22.52      5.93 o
  -8   9   1       28.12       31.54      2.78 o
  -7   9   1        0.96        2.33      2.14 o
  -6   9   1       18.38       22.09      2.29 o
  -5   9   1       19.01       25.47      2.27 o
  -4   9   1       23.84       34.56      3.95 o
  -3   9   1      240.95      230.11     11.46 o
  -2   9   1       28.75       28.41      2.61 o
  -1   9   1        3.33        0.10      1.66 o
   0   9   1       25.37       25.68      3.41 o
   1   9   1      862.67      881.64     29.61 o
   2   9   1       11.53        7.74      1.78 o
   3   9   1        2.79        6.35      3.45 o
   4   9   1        3.04        2.29      2.84 o
   5   9   1        4.70        2.31      2.27 o
   6   9   1       20.64       18.85      3.64 o
  -9  10   1        7.71        7.02      4.53 o
  -8  10   1        3.22        4.52      1.96 o
  -7  10   1       29.76       35.86      2.91 o
  -6  10   1        0.07        0.79      2.07 o
  -5  10   1       97.87       89.85      5.37 o
  -4  10   1       21.32       15.53      3.87 o
  -3  10   1      112.41      109.47      5.07 o
  -2  10   1       17.20       22.24      2.34 o
  -1  10   1      432.59      390.50     11.01 o
   0  10   1        1.51       -1.09      1.54 o
   1  10   1       98.56       96.28      4.04 o
   2  10   1       84.73       93.30      7.07 o
   3  10   1        0.36        1.97      3.45 o
   4  10   1       82.00       87.67      4.87 o
   5  10   1        5.09        1.25      2.55 o
  -8  11   1        0.57        5.26      2.89 o
  -7  11   1       25.81       21.58      3.01 o
  -6  11   1       48.87       55.27      3.97 o
  -5  11   1       89.06       96.53      4.62 o
  -4  11   1      115.09      106.67      4.85 o
  -3  11   1        4.50        2.58      2.13 o
  -2  11   1       22.89       24.28      2.45 o
  -1  11   1       60.04       55.71      3.81 o
   0  11   1       52.87       49.18      9.51 o
   1  11   1       18.65       30.63      7.49 o
   2  11   1       33.33       27.69      8.06 o
   3  11   1        0.01        3.97      3.56 o
   4  11   1        8.77        4.16      2.81 o
  -7  12   1       24.35       18.70      3.29 o
  -6  12   1       40.08       30.52      4.31 o
  -5  12   1        0.45       -0.24      1.99 o
  -4  12   1        9.64        9.58      2.51 o
  -3  12   1        1.38        3.58      2.00 o
  -2  12   1        3.96        1.46      3.22 o
  -1  12   1        7.17        5.27      5.13 o
   0  12   1       29.28       31.35      8.38 o
   1  12   1       43.83       48.25      7.22 o
   2  12   1        7.28       15.47      6.16 o
  -5  13   1        9.98        5.35      2.25 o
  -4  13   1        7.89        4.82      9.10 o
  -3  13   1        5.76        7.39      3.61 o
  -2  13   1       76.71       91.95     10.06 o
  -1  13   1       14.94       32.00      8.69 o
   0  13   1       10.45       29.81      7.84 o
  -1 -13   2       69.37       61.62      7.17 o
   0 -13   2        0.11        8.73      5.27 o
   1 -13   2        2.22        2.26      2.86 o
   2 -13   2       21.28       17.45      5.56 o
   3 -13   2        7.95        5.90      2.85 o
   4 -13   2       33.12       28.14      4.25 o
   5 -13   2        0.28       -2.01      2.32 o
  -3 -12   2       36.13       43.43     14.78 o
  -2 -12   2       78.82       99.25      7.37 o
  -1 -12   2        5.10        5.87      3.54 o
   0 -12   2       15.78       18.82      3.52 o
   1 -12   2        1.96       -2.65      2.65 o
   2 -12   2       61.14       54.53      3.46 o
   3 -12   2       12.30        6.75      2.30 o
   4 -12   2       40.01       41.17      3.59 o
   5 -12   2       19.56       14.66      2.61 o
   6 -12   2       53.60       53.82      6.11 o
  -5 -11   2        3.45        5.61      4.29 o
  -4 -11   2      106.56      125.36      7.59 o
  -3 -11   2        1.58       -0.34      2.12 o
  -2 -11   2        1.45       -0.32      1.92 o
  -1 -11   2        3.59        1.65      2.46 o
   0 -11   2       19.87       13.15      3.42 o
   1 -11   2       27.99       21.86      3.88 o
   2 -11   2       32.97       34.80      3.04 o
   3 -11   2       31.23       35.46      3.10 o
   4 -11   2       50.48       54.75      3.80 o
   5 -11   2       20.20       26.01      3.95 o
   6 -11   2        0.01        0.10      2.61 o
   7 -11   2       53.91       57.34      4.26 o
   8 -11   2       78.41       74.96      6.97 o
  -6 -10   2       36.20       39.35      9.38 o
  -5 -10   2        8.83        3.93      2.29 o
  -4 -10   2        4.16        2.07      2.57 o
  -3 -10   2        0.87       -0.95      2.38 o
  -2 -10   2       23.20       19.25      3.03 o
  -1 -10   2        1.33        0.91      5.18 o
   0 -10   2        3.77        3.61      2.93 o
   1 -10   2       49.15       51.32      2.92 o
   2 -10   2       11.05        8.85      2.79 o
   3 -10   2       19.23       23.10      2.77 o
   4 -10   2       12.60       22.53      4.58 o
   5 -10   2       45.94       41.22      3.59 o
   6 -10   2        2.09        0.87      2.34 o
   7 -10   2       44.64       54.84      4.75 o
   8 -10   2       29.27       34.49      3.23 o
  -7  -9   2        1.90        1.10      7.12 o
  -6  -9   2        1.27        5.51      5.20 o
  -5  -9   2        0.84        1.94      2.72 o
  -4  -9   2       68.96       76.42      4.60 o
  -3  -9   2      114.25      108.51      5.40 o
  -2  -9   2       96.23       97.15      5.20 o
  -1  -9   2        6.99       10.76      3.09 o
   0  -9   2      168.48      168.05      7.17 o
   1  -9   2        1.93        3.20      3.09 o
   2  -9   2       62.72       52.30      3.33 o
   3  -9   2        0.24        0.66      2.07 o
   4  -9   2       15.47       16.26      2.47 o
   5  -9   2        0.02        1.51      2.12 o
   6  -9   2       12.47       15.88      2.04 o
   7  -9   2        5.40        6.64      2.42 o
   8  -9   2      108.12      126.39      5.89 o
   9  -9   2       12.45       18.48      3.70 o
  -8  -8   2        2.45        6.94      7.70 o
  -7  -8   2       10.28        5.75      5.95 o
  -6  -8   2       31.22       30.25      9.07 o
  -5  -8   2       80.19       79.83      4.41 o
  -4  -8   2       29.79       41.04      3.22 o
  -3  -8   2       59.42       51.22      3.63 o
  -2  -8   2       40.39       41.55      4.11 o
  -1  -8   2      143.70      124.99      5.17 o
   0  -8   2       10.79       13.76      2.84 o
   1  -8   2       90.76       91.61      3.86 o
   2  -8   2       71.65       62.77      4.54 o
   3  -8   2        1.72        0.26      1.05 o
   4  -8   2        3.81        2.99      1.24 o
   5  -8   2        6.47        7.80      1.42 o
   6  -8   2       29.25       22.86      2.14 o
   7  -8   2       61.86       78.56      8.99 o
   8  -8   2       23.15       28.03      3.18 o
   9  -8   2        2.43        0.14      2.75 o
  10  -8   2        4.96       -2.40      3.05 o
  -9  -7   2       50.45       59.23      7.16 o
  -8  -7   2       12.73       10.99      6.40 o
  -7  -7   2        0.23       -8.25      8.25 o
  -6  -7   2       39.74       38.29      7.12 o
  -5  -7   2      553.43      615.98     21.52 o
  -4  -7   2       15.77       19.57      2.87 o
  -3  -7   2      133.43      117.88      7.80 o
  -2  -7   2       22.58       29.70      3.37 o
  -1  -7   2       53.23       41.82      3.63 o
   0  -7   2        8.74       10.11      1.84 o
   1  -7   2       58.01       53.24      2.28 o
   2  -7   2     1356.05     1388.36     46.88 o
   3  -7   2       51.90       55.70      2.19 o
   4  -7   2       48.20       49.29      1.85 o
   5  -7   2       29.22       33.25      2.71 o
   6  -7   2      422.32      407.97      9.51 o
   7  -7   2        4.32        3.18      1.36 o
   8  -7   2       16.72       20.21      3.49 o
   9  -7   2        2.72        5.64      3.07 o
  10  -7   2       19.21       16.14      3.93 o
  -9  -6   2        1.49        5.13      5.15 o
  -8  -6   2      190.91      220.74     13.30 o
  -7  -6   2      481.10      516.30     30.77 o
  -6  -6   2        6.99       13.45      8.21 o
  -5  -6   2       27.46       30.97      4.07 o
  -4  -6   2        4.53        1.05      1.05 o
  -3  -6   2        0.03        2.82      1.20 o
  -2  -6   2      147.55      180.45      5.66 o
  -1  -6   2        2.84        1.03      2.31 o
   0  -6   2     3030.73     3030.72     70.61 o
   1  -6   2      468.54      502.44     10.50 o
   2  -6   2      306.35      321.21      8.68 o
   3  -6   2       24.51       16.56      1.02 o
   4  -6   2      183.49      173.21      5.67 o
   5  -6   2        9.29        7.82      1.65 o
   6  -6   2      167.16      171.59      4.83 o
   7  -6   2        8.14        8.59      2.34 o
   8  -6   2        0.70        2.47      1.45 o
   9  -6   2       12.19        8.35      2.18 o
  10  -6   2       37.65       50.33      4.70 o
 -10  -5   2       93.31       91.65      9.05 o
  -9  -5   2       77.80       68.92      7.22 o
  -8  -5   2        3.03        3.60      5.55 o
  -7  -5   2       24.84       32.66      5.62 o
  -6  -5   2       51.16       47.02      7.15 o
  -5  -5   2        9.82       14.16      3.56 o
  -4  -5   2        1.66        4.89      1.79 o
  -3  -5   2      201.61      219.36      5.29 o
  -2  -5   2      258.83      279.86      8.17 o
  -1  -5   2        1.74        1.85      0.92 o
   0  -5   2     2959.54     2985.47     61.91 o
   1  -5   2      311.68      290.92      5.89 o
   2  -5   2        1.50        4.52      0.87 o
   3  -5   2       31.26       38.41      1.26 o
   4  -5   2       99.22      102.44      3.63 o
   5  -5   2       65.42       49.38      2.98 o
   6  -5   2      289.65      271.96      8.85 o
   7  -5   2        6.01        7.82      1.64 o
   8  -5   2        1.47        4.37      1.59 o
   9  -5   2        1.38        5.61      2.12 o
  10  -5   2       39.45       46.09      3.62 o
 -10  -4   2       21.06       25.05      6.24 o
  -9  -4   2      101.20       92.46      6.94 o
  -8  -4   2        2.13        2.81      4.59 o
  -7  -4   2        9.30       14.46      4.77 o
  -6  -4   2       55.80       51.03      4.07 o
  -5  -4   2     1032.18     1093.34     33.48 o
  -4  -4   2       41.53       53.02      1.75 o
  -3  -4   2       27.76       27.35      1.33 o
  -2  -4   2     2659.22     2785.86     52.59 o
  -1  -4   2      466.68      523.74     10.75 o
   0  -4   2        9.16        8.45      0.98 o
   1  -4   2       17.08       27.72      1.10 o
   2  -4   2       39.81       29.32      1.01 o
   3  -4   2        9.07       11.23      0.91 o
   4  -4   2      552.65      503.96     12.00 o
   5  -4   2        9.32       10.82      1.58 o
   6  -4   2        5.77        5.47      1.88 o
   7  -4   2       95.17       98.96      6.28 o
   8  -4   2        0.56       -1.83      1.83 o
   9  -4   2       45.84       52.70      5.84 o
  10  -4   2        0.46        1.94      2.42 o
 -11  -3   2       35.57       34.27      8.40 o
 -10  -3   2       30.46       43.42      6.25 o
  -9  -3   2        0.05       -3.24      3.99 o
  -8  -3   2        0.25       -1.73      3.65 o
  -7  -3   2      390.51      424.75     31.96 o
  -6  -3   2      346.01      370.92     10.09 o
  -5  -3   2      256.60      269.07      7.54 o
  -4  -3   2       29.43       20.93      3.07 o
  -3  -3   2      974.92      968.56     21.21 o
  -2  -3   2      347.69      353.98      6.13 o
  -1  -3   2      182.36      161.70      3.83 o
   0  -3   2     1682.95     1729.31     29.76 o
   1  -3   2      420.18      495.12      8.09 o
   2  -3   2      329.49      313.85      6.04 o
   3  -3   2      410.88      414.47      6.48 o
   4  -3   2      130.36      120.95      2.70 o
   5  -3   2       28.53       28.81      1.52 o
   6  -3   2        0.68        0.60      1.15 o
   7  -3   2        2.36        2.72      1.29 o
   8  -3   2       34.79       36.94      3.77 o
   9  -3   2       51.51       53.64      3.98 o
  10  -3   2        2.14       -0.28      2.32 o
  11  -3   2        1.53        1.94      2.07 o
 -11  -2   2        1.33        4.04      4.27 o
 -10  -2   2        7.83       14.91      4.91 o
  -9  -2   2       10.13        9.63      4.02 o
  -8  -2   2       47.31       49.13      7.55 o
  -7  -2   2      141.29      142.08     19.34 o
  -6  -2   2       54.82       47.61      2.21 o
  -5  -2   2      292.10      296.74      9.19 o
  -4  -2   2      129.34      132.75      4.05 o
  -3  -2   2      102.22      101.07      2.21 o
  -2  -2   2     5519.87     5473.67    111.77 o
  -1  -2   2    14936.94    15080.04    413.21 o
   0  -2   2     8178.64     8154.30    176.21 o
   1  -2   2      351.73      342.24      5.67 o
   2  -2   2      627.95      572.95     12.03 o
   3  -2   2      991.12      959.36     16.04 o
   4  -2   2       47.59       50.38      2.42 o
   5  -2   2        1.55        4.97      1.32 o
   6  -2   2      117.94      120.79      7.25 o
   7  -2   2      105.59      118.39      7.79 o
   8  -2   2        0.01       -0.94      2.39 o
   9  -2   2       28.47       30.68      4.00 o
  10  -2   2        4.21        5.27      2.90 o
 -11  -1   2       11.11        9.59      4.40 o
 -10  -1   2        2.36        4.45      3.58 o
  -9  -1   2        2.89        6.14      3.27 o
  -8  -1   2       49.13       47.93      5.51 o
  -7  -1   2        0.00        0.15      0.54 o
  -6  -1   2        5.70       -1.79      2.56 o
  -5  -1   2       48.13       61.99      4.95 o
  -4  -1   2       12.83       13.70      1.78 o
  -3  -1   2      495.11      538.68     18.18 o
  -2  -1   2    10345.27    10262.07    260.26 o
  -1  -1   2     1933.51     1969.37     36.86 o
   0  -1   2      295.69      297.86      5.54 o
   1  -1   2      420.09      382.44      7.96 o
   2  -1   2      520.53      480.58     11.87 o
   3  -1   2      440.80      428.96     10.84 o
   4  -1   2      817.35      884.63     22.26 o
   5  -1   2        5.95       20.10      2.34 o
   6  -1   2        6.55        9.50      2.14 o
   7  -1   2       43.09       36.73      3.98 o
   8  -1   2        0.69        3.53      2.93 o
   9  -1   2      114.30      109.09      7.77 o
  10  -1   2       20.33       20.34      3.16 o
 -11   0   2        2.68        8.03      4.00 o
 -10   0   2        4.65        3.68      2.95 o
  -9   0   2        0.37        1.08      3.00 o
  -8   0   2        0.63        0.38      2.81 o
  -7   0   2        8.06        7.62      2.79 o
  -6   0   2       62.15       66.21      4.77 o
  -5   0   2     1810.39     1726.08    140.19 o
  -4   0   2     2355.10     2350.86     48.81 o
  -3   0   2       43.21       45.44      1.61 o
  -2   0   2     1768.16     1739.54     25.73 o
  -1   0   2     3576.75     3650.12     58.23 o
   0   0   2     5199.95     5210.20    111.05 o
   1   0   2      356.57      327.53      9.72 o
   2   0   2      978.77      980.97     39.49 o
   3   0   2      287.02      374.74      9.74 o
   4   0   2      521.08      593.94     18.24 o
   5   0   2      130.12      119.62      5.62 o
   6   0   2        1.98        2.81      2.63 o
   7   0   2      368.90      325.34     13.23 o
   8   0   2       28.39       34.04      3.55 o
   9   0   2       29.01       37.81      3.80 o
  10   0   2       50.44       46.88      4.38 o
 -11   1   2        0.89        1.06      2.67 o
 -10   1   2       19.53       17.02      4.34 o
  -9   1   2        2.40       -1.18      2.83 o
  -8   1   2        8.24       20.58      3.56 o
  -7   1   2      218.43      211.37      8.38 o
  -6   1   2     3440.18     3536.19    122.24 o
  -5   1   2       29.40       38.19      4.11 o
  -4   1   2       33.15       30.11      2.28 o
  -3   1   2     5157.17     5120.02    114.10 o
  -2   1   2     3917.52     3908.72     77.79 o
  -1   1   2      642.59      648.69      8.74 o
   0   1   2      158.50      161.26      3.37 o
   1   1   2      139.72      128.37      3.66 o
   2   1   2      279.59      291.67      7.95 o
   4   1   2       15.19       18.03      4.04 o
   5   1   2      204.00      201.28      8.35 o
   6   1   2       44.20       45.07      5.42 o
   7   1   2      250.70      241.12      7.46 o
   8   1   2        0.14        0.33      2.68 o
   9   1   2        6.38       10.18      2.96 o
  10   1   2        0.57        2.43      2.98 o
 -12   2   2        9.52        7.19      3.18 o
 -11   2   2        7.55        3.61      3.08 o
 -10   2   2        3.09        0.79      3.63 o
  -9   2   2       86.55       99.20      5.75 o
  -8   2   2     2496.36     2570.15    314.08 o
  -7   2   2       82.41       86.57      5.36 o
  -6   2   2     1037.28     1012.06     31.56 o
  -5   2   2      198.88      188.23      6.60 o
  -4   2   2     2129.85     2075.21     45.38 o
  -3   2   2      261.01      252.67      5.51 o
  -2   2   2     2394.38     2472.65     44.19 o
  -1   2   2      151.47      152.20      2.93 o
   0   2   2      298.27      276.79      4.81 o
   1   2   2     2085.89     2077.21     44.63 o
   2   2   2      387.47      418.16      9.50 o
   3   2   2       12.44       13.11      2.50 o
   4   2   2        8.99       10.00      1.20 o
   5   2   2      679.85      674.23     36.27 o
   6   2   2      169.08      185.76      8.15 o
   7   2   2       44.83       41.51      2.64 o
   8   2   2       13.87       13.33      4.20 o
   9   2   2        0.28       -0.36      5.53 o
  10   2   2        4.33        6.34      3.30 o
 -12   3   2        7.96        7.58      3.87 o
 -11   3   2       59.36       44.22      5.78 o
 -10   3   2      446.02      416.20     12.44 o
  -9   3   2       18.15       18.51      2.76 o
  -8   3   2     1129.94     1110.67     37.69 o
  -7   3   2       11.11       12.78      2.77 o
  -6   3   2     1112.22     1147.72     35.75 o
  -5   3   2       67.18       60.82      4.07 o
  -4   3   2     2901.43     3002.06     69.84 o
  -3   3   2     1072.18     1226.95     24.24 o
  -2   3   2      108.12      108.88      2.22 o
  -1   3   2     2695.39     2732.69     40.91 o
   0   3   2      237.95      226.70      4.29 o
   1   3   2      161.25      169.83      3.74 o
   2   3   2        0.04        1.10      0.71 o
   3   3   2      789.23      802.12     20.64 o
   4   3   2      318.48      300.83     10.13 o
   5   3   2      163.69      155.43      6.37 o
   6   3   2       33.96       39.31      5.56 o
   7   3   2       50.26       48.38      6.98 o
   8   3   2        7.33        8.74      5.32 o
   9   3   2       22.55       18.61      5.17 o
 -11   4   2        7.77        6.01      3.70 o
 -10   4   2      307.74      290.53      9.12 o
  -9   4   2        0.32        0.28      2.00 o
  -8   4   2      256.94      247.19      8.90 o
  -7   4   2       26.06       20.80      2.63 o
  -6   4   2      204.51      186.14      7.84 o
  -5   4   2      138.07      183.70      6.77 o
  -4   4   2      808.15      866.26     18.75 o
  -3   4   2     1381.38     1424.46     23.17 o
  -2   4   2       38.57       38.23      1.30 o
  -1   4   2      143.85      136.35      2.47 o
   0   4   2      135.09      117.92      2.21 o
   1   4   2      666.32      727.54     23.04 o
   2   4   2       18.51       16.99      1.31 o
   3   4   2        1.10        1.24      0.75 o
   4   4   2        2.75        0.86      0.71 o
   5   4   2       42.02       35.92      2.72 o
   6   4   2       61.10       52.79      5.54 o
   7   4   2       43.95       44.55      3.65 o
   8   4   2        1.98        4.00      1.82 o
   9   4   2       30.22       44.67      6.78 o
 -11   5   2        6.42        4.80      2.72 o
 -10   5   2       56.35       50.19      2.88 o
  -9   5   2        0.50        1.60      1.87 o
  -8   5   2        2.27        4.68      1.75 o
  -7   5   2       45.13       50.47      3.33 o
  -6   5   2        3.97        6.18      2.25 o
  -5   5   2      212.02      224.95      5.55 o
  -4   5   2       73.84       70.69      3.05 o
  -3   5   2       43.43       46.77      2.09 o
  -2   5   2      297.23      289.36      5.73 o
  -1   5   2      233.46      249.40      5.57 o
   0   5   2       22.89       19.03      1.19 o
   1   5   2      292.58      267.30      5.34 o
   2   5   2       79.58       85.31      3.31 o
   3   5   2       55.09       52.97      3.07 o
   4   5   2      100.44       98.14      3.34 o
   5   5   2        3.70        1.13      1.21 o
   6   5   2        0.99        0.01      1.20 o
   7   5   2       36.56       38.15      4.95 o
   8   5   2        9.39       11.21      4.64 o
   9   5   2       26.90       32.98      5.79 o
 -11   6   2        3.86        2.56      2.17 o
 -10   6   2        1.30        7.19      2.42 o
  -9   6   2        3.50        4.43      1.73 o
  -8   6   2       24.95       24.09      2.46 o
  -7   6   2        4.99        6.07      2.02 o
  -6   6   2       34.77       37.20      2.49 o
  -5   6   2       30.05       35.23      2.06 o
  -4   6   2      252.24      278.90      6.74 o
  -3   6   2      114.84      134.59      3.33 o
  -2   6   2        2.26        0.39      0.98 o
  -1   6   2       33.82       30.17      2.46 o
   0   6   2        0.80        2.57      1.03 o
   1   6   2      166.73      167.78      5.72 o
   2   6   2      821.07      807.04     35.78 o
   3   6   2        7.40        9.15      2.86 o
   4   6   2       13.92       16.30      2.46 o
   5   6   2        5.14        5.31      2.00 o
   6   6   2      249.25      231.33     16.03 o
   7   6   2       39.47       41.33     12.15 o
   8   6   2        8.01        7.57      5.44 o
 -11   7   2        7.99       10.89      2.76 o
 -10   7   2        0.85       -0.20      3.12 o
  -9   7   2        0.19        2.35      1.98 o
  -8   7   2        0.31       -1.21      2.94 o
  -7   7   2       16.20       19.31      2.13 o
  -6   7   2       75.74       76.84      3.38 o
  -5   7   2        3.67        3.05      1.87 o
  -4   7   2      108.28      113.44      3.42 o
  -3   7   2      132.84      138.26      3.63 o
  -2   7   2      156.51      158.69      9.92 o
  -1   7   2       42.28       42.68      2.10 o
   0   7   2      526.88      498.00      9.56 o
   1   7   2      999.35      968.42     30.00 o
   2   7   2        8.59        7.15      1.09 o
   3   7   2       42.03       33.31      4.02 o
   4   7   2      327.81      318.44     11.20 o
   5   7   2        1.17        1.44      2.39 o
   6   7   2        0.31        0.55      2.38 o
   7   7   2        9.54        9.58      9.10 o
 -10   8   2        0.08        0.32      2.05 o
  -9   8   2      112.27      129.61      4.79 o
  -8   8   2       17.31       21.85      3.01 o
  -7   8   2        0.24        1.50      1.51 o
  -6   8   2       78.88       62.72      3.24 o
  -5   8   2      183.85      167.80      5.14 o
  -4   8   2       84.83       91.86      3.66 o
  -3   8   2       30.43       27.38      2.42 o
  -2   8   2      169.24      147.60      4.61 o
  -1   8   2     1131.89     1115.48     28.10 o
   0   8   2       55.67       56.49      2.20 o
   1   8   2      391.70      404.12     10.48 o
   2   8   2      202.03      182.96      7.75 o
   3   8   2       86.32       85.78      5.38 o
   4   8   2       62.16       48.51      4.20 o
   5   8   2        6.97        7.09      3.21 o
   6   8   2        1.37        3.38      2.72 o
   7   8   2        5.68        6.22      2.89 o
 -10   9   2        0.88       -0.04      1.99 o
  -9   9   2        3.07        2.24      1.91 o
  -8   9   2        4.60        1.69      2.11 o
  -7   9   2       70.19       70.89      3.95 o
  -6   9   2        0.02        0.77      2.07 o
  -5   9   2       85.68       74.39      3.70 o
  -4   9   2       23.39       22.70      2.85 o
  -3   9   2      147.13      137.87      5.93 o
  -2   9   2      104.80      109.37      4.14 o
  -1   9   2     2084.06     2081.84     56.20 o
   0   9   2      322.88      318.00      9.16 o
   1   9   2       52.29       48.96      2.81 o
   2   9   2      165.43      178.61     10.99 o
   3   9   2        0.21       -0.08      3.80 o
   4   9   2        1.21        0.40      2.67 o
   5   9   2        2.20        4.59      3.15 o
   6   9   2       70.39       60.09     11.79 o
  -9  10   2        0.32        0.34      3.28 o
  -8  10   2        6.03        5.02      1.95 o
  -7  10   2       96.90       94.56      4.23 o
  -6  10   2        6.79        8.96      2.27 o
  -5  10   2        8.10        8.22      2.60 o
  -4  10   2       13.03       13.68      3.70 o
  -3  10   2      810.69      825.71     56.94 o
  -2  10   2      120.38      109.84      4.37 o
  -1  10   2       12.88       13.21      1.91 o
   0  10   2        2.81        4.12      2.90 o
   1  10   2        8.64       15.61      5.60 o
   2  10   2       66.47       65.90      4.90 o
   3  10   2       14.75       14.03      3.18 o
   4  10   2        3.42        3.51      2.48 o
   5  10   2      135.62      129.23      9.33 o
  -8  11   2        1.01        3.34      2.08 o
  -7  11   2       39.61       43.68      5.24 o
  -6  11   2        3.35        4.62      2.98 o
  -5  11   2       46.67       48.81      4.09 o
  -4  11   2       29.76       29.51      3.08 o
  -3  11   2        0.56        2.22      3.52 o
  -2  11   2       55.57       65.35      4.96 o
  -1  11   2       16.72       14.75      7.08 o
   0  11   2       75.92       83.38      6.21 o
   1  11   2        8.57        4.31      3.63 o
   2  11   2       16.24       16.28      4.41 o
   3  11   2      327.65      308.39     22.47 o
  -7  12   2       77.72       85.00      5.15 o
  -6  12   2        0.64        2.18      2.43 o
  -5  12   2       11.66       11.25      3.15 o
  -4  12   2        5.06        2.10      3.65 o
  -3  12   2       11.45       13.50      4.38 o
  -2  12   2        0.29        0.80      2.53 o
  -1  12   2        3.87        2.05      6.37 o
   0  12   2        3.40       15.16      7.22 o
   1  12   2       91.71       95.10     10.54 o
   2  12   2        8.60        0.45      2.67 o
  -4  13   2        1.57        0.81      3.35 o
  -3  13   2        0.52        1.49      3.42 o
  -2  13   2        0.00        0.31      5.89 o
  -1  13   2        1.23        6.91      5.10 o
  -1 -13   3        7.59        9.93      4.95 o
   0 -13   3        7.12        6.72      3.18 o
   1 -13   3       22.80       35.26      4.48 o
   2 -13   3        1.75       -0.29      2.60 o
   3 -13   3        6.94        9.53      2.99 o
   4 -13   3       10.78        8.54      2.47 o
  -4 -12   3        0.34        0.20      6.23 o
  -3 -12   3        2.39        5.46      2.49 o
  -2 -12   3        7.00        6.60      2.39 o
  -1 -12   3       16.25       27.01      3.39 o
   0 -12   3       10.55        9.63      2.61 o
   1 -12   3        3.92        6.30      2.55 o
   2 -12   3        0.14       -1.97      3.17 o
   3 -12   3       10.16       12.12      3.15 o
   4 -12   3        3.48        2.28      2.32 o
   5 -12   3       51.55       51.93      6.96 o
   6 -12   3        0.08        0.17      2.05 o
  -5 -11   3       11.86       14.17      4.46 o
  -4 -11   3        5.84       11.81      2.94 o
  -3 -11   3        0.83        0.89      2.13 o
  -2 -11   3        1.00       -0.73      2.05 o
  -1 -11   3       30.60       39.44      4.50 o
   0 -11   3       26.32       26.83      3.98 o
   1 -11   3       15.97       20.41      8.95 o
   2 -11   3        8.53        6.47      2.70 o
   3 -11   3       52.32       49.39      3.98 o
   4 -11   3        3.54        2.71      2.11 o
   5 -11   3       10.13       13.69      4.20 o
   6 -11   3       31.63       38.21      5.53 o
   7 -11   3        0.04       -0.04      2.13 o
  -6 -10   3        1.49        6.03      3.05 o
  -5 -10   3        2.39        1.33      2.45 o
  -4 -10   3        0.06       -2.50      2.50 o
  -3 -10   3       14.09       26.51      4.64 o
  -2 -10   3       22.41       19.67      3.41 o
  -1 -10   3        4.04        0.28      2.17 o
   0 -10   3        3.99        2.81      2.82 o
   1 -10   3        7.39        9.81      3.45 o
   2 -10   3      297.79      280.73      8.68 o
   3 -10   3        0.41       -0.03      1.77 o
   4 -10   3       25.55       21.35      2.82 o
   5 -10   3       67.50       69.75      3.64 o
   6 -10   3        1.60        3.87      2.18 o
   7 -10   3        6.99       12.94      2.53 o
   8 -10   3        0.12       -0.51      2.23 o
  -7  -9   3       20.53       16.56      8.21 o
  -6  -9   3       30.59       29.69      6.21 o
  -5  -9   3       29.20       25.37      3.00 o
  -4  -9   3       21.93       23.21      2.87 o
  -3  -9   3      177.87      154.64      6.26 o
  -2  -9   3       16.22       21.76      3.11 o
  -1  -9   3        5.17        7.64      2.10 o
   0  -9   3      374.31      360.44     12.79 o
   1  -9   3       19.47       25.43      3.71 o
   2  -9   3       11.03       11.85      2.31 o
   3  -9   3       57.75       60.55      3.60 o
   4  -9   3       24.98       24.15      2.72 o
   5  -9   3       11.20        9.66      2.53 o
   6  -9   3        0.60       -1.42      1.93 o
   7  -9   3        9.48       11.89      2.54 o
   8  -9   3        0.56        4.83      2.19 o
   9  -9   3       19.23       32.95      6.54 o
  -8  -8   3        5.25        2.56      5.60 o
  -7  -8   3       43.62       53.52      8.21 o
  -6  -8   3        0.12       -0.44      3.16 o
  -5  -8   3      276.77      274.93     27.04 o
  -4  -8   3       53.53       52.55      3.62 o
  -3  -8   3       69.41       63.03      4.09 o
  -2  -8   3        5.14        6.88      2.57 o
  -1  -8   3        5.41        8.18      2.22 o
   0  -8   3      119.80      130.33      6.13 o
   1  -8   3     1040.01      966.66     43.15 o
   2  -8   3      137.44      130.41      7.26 o
   3  -8   3        2.21        2.79      1.01 o
   4  -8   3      100.48       95.02      5.95 o
   5  -8   3       76.79       81.05      6.40 o
   6  -8   3       59.19       62.45      3.72 o
   7  -8   3      345.01      368.18     11.37 o
   8  -8   3      123.84      121.98     11.10 o
   9  -8   3        2.07        1.55      2.45 o
  -9  -7   3       31.60       30.56      7.20 o
  -8  -7   3       21.97       15.39      5.56 o
  -7  -7   3      142.15      148.21     12.80 o
  -6  -7   3       24.94       37.78     10.88 o
  -5  -7   3      207.97      218.93      8.97 o
  -4  -7   3       18.98       22.61      1.90 o
  -3  -7   3       92.29       88.89      4.55 o
  -2  -7   3       66.07       72.44      3.57 o
  -1  -7   3      615.22      604.83     15.54 o
   0  -7   3       34.19       32.46      2.04 o
   1  -7   3       43.59       36.92      1.73 o
   2  -7   3      315.36      311.88      8.37 o
   3  -7   3       14.57       21.35      1.44 o
   4  -7   3      123.00      118.13      4.80 o
   5  -7   3      787.42      821.69     21.98 o
   6  -7   3      100.74       93.40      3.88 o
   7  -7   3      108.19       99.09      5.89 o
   8  -7   3       26.96       25.68      4.76 o
   9  -7   3       22.96       23.03      3.43 o
  10  -7   3        0.01       -2.09      2.09 o
  -9  -6   3       81.53       87.42      8.84 o
  -8  -6   3       17.87       16.86      6.21 o
  -7  -6   3       24.14       24.47      5.24 o
  -6  -6   3        2.18        5.06      2.79 o
  -5  -6   3      191.67      198.18      8.40 o
  -4  -6   3       39.46       44.12      2.80 o
  -3  -6   3       37.68       39.04      3.28 o
  -2  -6   3      543.94      575.53     14.32 o
  -1  -6   3        0.06        0.63      1.85 o
   0  -6   3       38.89       36.12      2.63 o
   1  -6   3      157.98      142.79      3.90 o
   2  -6   3       84.84       69.22      2.71 o
   3  -6   3        4.48        2.02      0.93 o
   4  -6   3      200.16      168.65      5.55 o
   5  -6   3      399.60      401.15     21.27 o
   6  -6   3       40.55       44.79      2.19 o
   7  -6   3        2.48        0.65      1.20 o
   8  -6   3       17.80       16.04      3.15 o
   9  -6   3        0.70        1.65      2.92 o
  10  -6   3       15.86       26.22      3.76 o
 -10  -5   3      131.01      148.53     10.24 o
  -9  -5   3        0.36       -1.54      4.25 o
  -8  -5   3        5.01        5.24      4.54 o
  -7  -5   3      171.80      166.37     10.61 o
  -6  -5   3        0.03       -4.93      6.78 o
  -5  -5   3       16.18       16.16      3.25 o
  -4  -5   3      256.06      289.48      9.32 o
  -3  -5   3     1059.67     1125.66     28.58 o
  -2  -5   3       68.83       67.23      3.51 o
  -1  -5   3        0.49        2.07      1.17 o
   0  -5   3      349.38      405.69     22.14 o
   1  -5   3      312.27      327.42      5.97 o
   2  -5   3       48.86       48.08      1.51 o
   3  -5   3      271.65      247.84     10.14 o
   4  -5   3        2.53        1.60      0.72 o
   5  -5   3       68.14       66.88      4.18 o
   6  -5   3       18.69       19.16      2.30 o
   7  -5   3      102.42      112.65      3.37 o
   8  -5   3        0.24        2.80      1.49 o
   9  -5   3       47.72       56.58      5.49 o
  10  -5   3       62.25       55.04      5.75 o
 -10  -4   3       18.15       23.08      5.39 o
  -9  -4   3       19.52       17.32      5.32 o
  -8  -4   3        0.60        3.58      3.82 o
  -7  -4   3       12.32       22.13      5.62 o
  -6  -4   3       61.45       61.80      6.86 o
  -5  -4   3      158.01      169.84      8.05 o
  -4  -4   3      123.50      123.07      8.86 o
  -3  -4   3      297.34      310.47      8.23 o
  -2  -4   3      515.92      528.85     10.98 o
  -1  -4   3      553.13      512.46      8.79 o
   0  -4   3       56.61       35.23      1.57 o
   1  -4   3      120.64      127.25      3.17 o
   2  -4   3        1.65        6.72      1.27 o
   3  -4   3       11.03       17.53      0.87 o
   4  -4   3        9.31        9.93      0.73 o
   5  -4   3      343.31      379.28      9.63 o
   6  -4   3        8.41        7.21      1.39 o
   7  -4   3        0.02        0.54      1.03 o
   8  -4   3      154.17      151.19      8.90 o
   9  -4   3       14.71       18.25      4.04 o
  10  -4   3        5.89        5.78      2.74 o
 -11  -3   3        5.31       15.97     11.84 o
 -10  -3   3        7.64       11.14      6.14 o
  -9  -3   3       37.07       40.81      5.50 o
  -8  -3   3        0.00        1.38      5.78 o
  -7  -3   3      217.32      233.98     10.31 o
  -6  -3   3       83.74       98.33      5.88 o
  -5  -3   3      459.60      468.28     12.64 o
  -4  -3   3        8.87       14.44      1.98 o
  -3  -3   3      772.45      672.20     19.84 o
  -2  -3   3      434.39      403.69      7.66 o
  -1  -3   3      201.84      204.70      3.89 o
   0  -3   3       85.61       67.20      1.67 o
   1  -3   3      791.59      801.08     16.63 o
   2  -3   3       58.08       65.90      2.10 o
   3  -3   3      355.30      334.10      6.24 o
   4  -3   3      462.54      479.43     20.32 o
   5  -3   3       19.05       21.26      1.54 o
   6  -3   3      252.63      267.43      7.94 o
   7  -3   3       63.17       77.15      4.26 o
   8  -3   3       16.91       19.40      2.98 o
   9  -3   3       13.44       19.40      3.77 o
  10  -3   3        4.35        7.34      2.31 o
 -11  -2   3        3.71        7.09      3.98 o
 -10  -2   3       15.79       17.33      8.11 o
  -9  -2   3       61.96       52.76      5.81 o
  -8  -2   3       20.65       31.03      5.49 o
  -7  -2   3       84.63       75.69      5.52 o
  -6  -2   3        5.23        7.30      3.41 o
  -5  -2   3       32.65       31.51      6.38 o
  -4  -2   3        3.16        2.46      0.87 o
  -3  -2   3       86.46       97.67      2.62 o
  -2  -2   3       35.97       38.38      1.77 o
  -1  -2   3       44.83       26.66      1.40 o
   0  -2   3      108.40       95.42      3.38 o
   1  -2   3      362.57      332.51      6.88 o
   2  -2   3     1026.50     1040.04     20.03 o
   3  -2   3      789.05      834.94     16.63 o
   4  -2   3      457.54      570.48     14.08 o
   5  -2   3       21.02       20.84      2.15 o
   6  -2   3        1.83        1.38      1.87 o
   7  -2   3       62.77       68.81      4.04 o
   8  -2   3        9.00       14.46      2.55 o
   9  -2   3        0.83       -0.48      2.09 o
  10  -2   3       80.57       78.20      4.34 o
 -11  -1   3       11.34       16.11      4.03 o
 -10  -1   3       43.80       51.94      6.18 o
  -9  -1   3        3.66        6.94      7.34 o
  -8  -1   3       15.24       28.27      5.65 o
  -7  -1   3       53.69       55.92      5.41 o
  -6  -1   3      116.94      119.44      5.62 o
  -5  -1   3      125.97      125.96      5.62 o
  -4  -1   3      132.06      115.66      4.62 o
  -3  -1   3     1164.62     1175.16     20.38 o
  -2  -1   3     1569.07     1575.24     26.97 o
  -1  -1   3      160.71      182.27      3.37 o
   0  -1   3      664.13      664.93     12.54 o
   1  -1   3      570.31      523.24     11.84 o
   2  -1   3       68.16       90.06      2.73 o
   3  -1   3        0.70        0.74      1.64 o
   4  -1   3        0.06        0.05      1.45 o
   5  -1   3      112.73      134.78      4.89 o
   6  -1   3        0.69       -0.93      1.94 o
   7  -1   3       10.67       15.72      5.83 o
   8  -1   3      418.58      404.56     13.06 o
   9  -1   3        1.26        1.00      2.43 o
  10  -1   3        0.00        3.12      2.74 o
 -12   0   3        1.72        0.88      2.91 o
 -11   0   3       24.24       23.69      4.33 o
 -10   0   3        0.09        3.22      3.02 o
  -9   0   3        0.90        3.76      3.47 o
  -8   0   3       10.30        4.40      3.09 o
  -7   0   3        0.47        0.34      2.17 o
  -6   0   3       64.16       65.43      5.08 o
  -5   0   3      293.08      270.13      6.68 o
  -4   0   3        9.35        5.69      0.98 o
  -3   0   3      309.48      311.72      4.85 o
  -2   0   3     1017.68     1026.16     14.44 o
  -1   0   3      155.05      147.43      2.58 o
   0   0   3      156.42      175.50      3.23 o
   1   0   3      215.74      188.27      5.82 o
   2   0   3        0.13        3.01      2.36 o
   3   0   3      233.23      205.53      7.35 o
   4   0   3       16.17       29.54      2.16 o
   5   0   3      137.89      155.70      6.50 o
   6   0   3       99.47       92.13      4.09 o
   7   0   3        6.22        1.63      2.57 o
   8   0   3        9.01       11.72      2.87 o
   9   0   3       10.76        9.87      3.31 o
  10   0   3        0.82        2.63      2.46 o
 -12   1   3       52.43       46.91      4.92 o
 -11   1   3       22.43       23.97      4.52 o
 -10   1   3       14.13       22.40      8.85 o
  -9   1   3       64.30       72.06     10.88 o
  -8   1   3      408.30      448.80     16.00 o
  -7   1   3       70.58       50.88      5.53 o
  -6   1   3        3.20        4.63      1.21 o
  -5   1   3     1062.66      944.05     35.11 o
  -4   1   3     1806.47     1837.96     33.12 o
  -3   1   3       93.41       84.86      1.90 o
  -2   1   3       34.03       30.22      1.19 o
  -1   1   3      685.23      631.79      8.63 o
   0   1   3       65.00       76.06      1.76 o
   1   1   3      981.79      929.50     20.98 o
   2   1   3       22.29       21.43      1.73 o
   3   1   3      383.00      440.37     19.13 o
   4   1   3       68.50       79.08      4.67 o
   5   1   3        0.01        3.21      2.40 o
   6   1   3       36.48       40.80      2.69 o
   7   1   3       15.18       12.46      3.16 o
   8   1   3        0.28       -1.63      1.68 o
   9   1   3        5.32        8.54      3.02 o
  10   1   3        0.26        1.90      2.39 o
 -12   2   3        8.79       11.87      3.71 o
 -11   2   3        3.18        3.89      3.64 o
 -10   2   3      581.98      584.28     21.29 o
  -9   2   3       18.35       35.71      3.83 o
  -8   2   3      270.48      251.76      9.99 o
  -7   2   3      183.34      163.50      7.02 o
  -6   2   3     2829.73     2430.29    197.17 o
  -5   2   3       19.99       22.91      1.70 o
  -4   2   3       14.06       17.13      1.19 o
  -3   2   3      506.23      475.19      8.89 o
  -2   2   3       13.75       15.14      0.93 o
  -1   2   3      688.08      700.35     10.21 o
   0   2   3      148.03      134.59      2.70 o
   1   2   3      382.24      417.15      8.36 o
   2   2   3       39.41       66.74      3.37 o
   3   2   3       10.18       11.83      1.44 o
   4   2   3        8.71       13.89      1.13 o
   5   2   3        1.22        4.58      2.93 o
   6   2   3        3.87        2.18      2.20 o
   7   2   3        1.79       -0.58      2.28 o
   8   2   3        2.70        0.99      2.67 o
   9   2   3        0.84        2.73      2.88 o
 -12   3   3       25.86       15.29      2.91 o
 -11   3   3       67.39       54.88      5.16 o
 -10   3   3      148.42      128.90      5.36 o
  -9   3   3       21.38       26.71      4.15 o
  -8   3   3      750.84      751.22     24.68 o
  -7   3   3      120.35      131.35      6.37 o
  -6   3   3       50.43       47.01      3.14 o
  -5   3   3      174.99      141.36     28.78 o
  -4   3   3      152.95      185.82      8.14 o
  -3   3   3       38.20       33.52      1.28 o
  -2   3   3        1.55        1.91      0.74 o
  -1   3   3       23.00       26.21      0.95 o
   0   3   3      554.64      575.75      9.40 o
   1   3   3      778.21      850.16     24.32 o
   2   3   3      766.09      810.67     21.77 o
   3   3   3       81.12       87.84      3.99 o
   4   3   3       34.34       35.56      2.03 o
   5   3   3       94.14       85.07      4.74 o
   6   3   3       42.81       33.42      2.63 o
   7   3   3       93.68       90.52      4.69 o
   8   3   3        2.48        1.14      4.28 o
   9   3   3        0.58        3.80      4.69 o
 -12   4   3        0.17       -0.44      2.46 o
 -11   4   3       43.57       35.35      4.56 o
 -10   4   3       25.48       29.81      5.40 o
  -9   4   3      136.36      130.25      5.65 o
  -8   4   3       46.45       43.81      3.09 o
  -7   4   3        0.03        0.63      1.71 o
  -6   4   3        0.45        0.24      1.59 o
  -5   4   3      133.85      155.32      5.04 o
  -4   4   3       19.11       21.38      1.97 o
  -3   4   3      119.35      124.51      3.74 o
  -2   4   3        9.01        7.92      1.38 o
  -1   4   3      221.88      231.08      4.50 o
   0   4   3      921.29     1038.89     24.80 o
   1   4   3      251.86      282.16     11.64 o
   2   4   3      383.38      403.37     18.33 o
   3   4   3      321.25      315.42     18.33 o
   4   4   3       33.07       25.12      1.63 o
   5   4   3      370.42      369.54     11.54 o
   6   4   3      315.14      306.28     27.34 o
   7   4   3      223.69      233.66      8.88 o
   8   4   3       77.18       71.42      7.65 o
   9   4   3        1.43        4.44      4.39 o
 -11   5   3       48.28       38.84      3.20 o
 -10   5   3        7.69        8.68      2.49 o
  -9   5   3        0.99        1.90      2.29 o
  -8   5   3       37.81       48.51      3.62 o
  -7   5   3        0.29        0.14      1.44 o
  -6   5   3        4.85        9.78      1.86 o
  -5   5   3       67.71       78.49      3.50 o
  -4   5   3        0.12       -0.61      1.19 o
  -3   5   3       38.07       40.95      1.92 o
  -2   5   3      135.84      153.22      3.57 o
  -1   5   3       47.77       82.04      3.57 o
   0   5   3      177.30      208.36      4.86 o
   1   5   3      111.90      123.21      4.43 o
   2   5   3      142.78      150.45      5.75 o
   3   5   3        6.04        5.21      3.88 o
   4   5   3      436.34      368.59     64.08 o
   5   5   3      760.78      733.61     27.56 o
   6   5   3        1.36        1.07      1.46 o
   7   5   3      126.07      113.69      9.62 o
   8   5   3        5.50        4.35      5.09 o
 -11   6   3       11.94       11.81      2.52 o
 -10   6   3        0.00        1.22      2.09 o
  -9   6   3        6.93        8.25      2.58 o
  -8   6   3        0.93        3.16      1.96 o
  -7   6   3      127.72      128.11      4.41 o
  -6   6   3       18.58       17.49      1.99 o
  -5   6   3        5.66        5.46      1.73 o
  -4   6   3       51.86       55.04      2.21 o
  -3   6   3        1.17        0.62      1.30 o
  -2   6   3       25.90       18.33      1.31 o
  -1   6   3       20.94       21.94      1.42 o
   0   6   3       64.51       66.81      3.90 o
   1   6   3       94.00       95.34      7.22 o
   2   6   3      237.93      219.50      6.35 o
   3   6   3      130.01      135.63      4.75 o
   4   6   3        5.91        6.36      1.78 o
   5   6   3       78.04       79.91      3.88 o
   6   6   3       53.58       44.81      4.36 o
   7   6   3        0.39       -2.63      2.63 o
   8   6   3       64.94       86.44      7.43 o
 -11   7   3       78.80       78.94      4.24 o
 -10   7   3        7.04        7.15      2.69 o
  -9   7   3      108.40      100.10      4.48 o
  -8   7   3       26.29       34.48      5.11 o
  -7   7   3        3.75        6.90      2.22 o
  -6   7   3        1.10        4.96      1.72 o
  -5   7   3        3.43        5.80      2.06 o
  -4   7   3       19.27       25.56      2.07 o
  -3   7   3       54.39       53.27      2.46 o
  -2   7   3       17.66       17.21      2.41 o
  -1   7   3      174.54      195.17      5.13 o
   0   7   3      447.98      414.66     19.92 o
   1   7   3       28.05       31.33      3.88 o
   2   7   3      441.79      445.07     14.85 o
   3   7   3        0.00       -2.10      2.30 o
   4   7   3      167.72      165.30      6.72 o
   5   7   3       81.66       80.36      4.02 o
   6   7   3       14.78       23.92      9.84 o
   7   7   3        2.32        4.05      2.82 o
 -10   8   3        2.81        6.24      2.69 o
  -9   8   3        5.25        8.95      2.37 o
  -8   8   3       18.12       20.99      2.99 o
  -7   8   3        0.31        2.30      2.11 o
  -6   8   3       21.41       17.61      2.35 o
  -5   8   3       47.95       43.50      2.69 o
  -4   8   3        2.98        4.73      1.45 o
  -3   8   3      201.46      209.71      5.37 o
  -2   8   3       10.65       12.22      1.98 o
  -1   8   3      349.11      331.92      8.62 o
   0   8   3      636.95      610.23     15.47 o
   1   8   3      108.76      108.01      5.64 o
   2   8   3       17.21       21.13      3.35 o
   3   8   3        3.42        3.72      2.49 o
   4   8   3      135.95      131.01      6.39 o
   5   8   3       32.81       38.96      4.60 o
   6   8   3       59.21       56.20      7.60 o
 -10   9   3        6.94        6.76      2.03 o
  -9   9   3        7.62       12.33      2.36 o
  -8   9   3        8.43        8.88      2.06 o
  -7   9   3      237.57      222.38      6.53 o
  -6   9   3       13.13       15.74      1.95 o
  -5   9   3        0.15        2.27      1.88 o
  -4   9   3      513.65      554.29     18.64 o
  -3   9   3      221.60      219.98      6.73 o
  -2   9   3      136.85      139.76     11.22 o
  -1   9   3       50.67       45.46      2.46 o
   0   9   3       78.09       74.43      5.30 o
   1   9   3       26.32       29.86      3.43 o
   2   9   3      200.84      217.34     12.61 o
   3   9   3      216.41      213.23      9.43 o
   4   9   3       11.10        7.09      2.99 o
   5   9   3        3.08        9.79      3.42 o
  -9  10   3       36.12       34.82      4.62 o
  -8  10   3        3.43        4.79      3.27 o
  -7  10   3       16.46       19.47      2.58 o
  -6  10   3      278.96      270.87      8.49 o
  -5  10   3       56.85       56.17      4.27 o
  -4  10   3       16.28       19.87      4.04 o
  -3  10   3        1.84        1.32      2.33 o
  -2  10   3      205.13      176.61      7.88 o
  -1  10   3       16.15       20.35      3.08 o
   0  10   3        7.41        8.66      4.12 o
   1  10   3        9.75       12.86      4.16 o
   2  10   3       30.67       28.71      3.75 o
   3  10   3        0.08        5.63      3.12 o
   4  10   3       16.68       25.21      7.91 o
  -8  11   3        6.35        2.30      1.82 o
  -7  11   3       40.56       42.73      4.31 o
  -6  11   3       54.30       54.71      3.98 o
  -5  11   3        1.42        1.35      2.43 o
  -4  11   3       33.34       25.84      2.81 o
  -3  11   3        1.25       -2.93      2.93 o
  -2  11   3        0.01       -0.82      2.47 o
  -1  11   3       26.07       23.51      4.63 o
   0  11   3       37.38       39.54      4.87 o
   1  11   3       25.94       28.40      4.96 o
   2  11   3      112.18      114.87      7.28 o
   3  11   3       27.87       29.33      4.35 o
  -7  12   3       53.88       49.98      6.42 o
  -6  12   3        6.36        6.78      3.52 o
  -5  12   3       38.70       41.48      4.92 o
  -4  12   3        0.73       -0.35      3.33 o
  -3  12   3        5.48        7.24      3.04 o
  -2  12   3       19.65       18.38      5.25 o
  -1  12   3       14.71        8.85      5.22 o
   0  12   3      131.36      142.30      9.30 o
   1  12   3        9.64        9.87      7.91 o
  -1 -13   4       30.08       46.49      7.53 o
   0 -13   4        6.50        8.57      3.04 o
   1 -13   4        8.56        6.29      3.67 o
   2 -13   4        2.51        3.08      3.21 o
   3 -13   4        2.54       -1.28      3.44 o
   4 -13   4        6.60        1.98      2.11 o
  -4 -12   4        6.68        2.82      2.41 o
  -3 -12   4       24.43       24.96      3.27 o
  -2 -12   4        9.86        7.24      2.71 o
  -1 -12   4        5.03        2.37      3.12 o
   0 -12   4        1.24        8.29      7.46 o
   1 -12   4       30.87       28.75      4.07 o
   2 -12   4        2.48       -0.83      5.61 o
   3 -12   4        2.74        4.03      3.58 o
   4 -12   4        1.44       -1.17      3.46 o
   5 -12   4       18.80       14.13      2.47 o
   6 -12   4        2.37        0.36      3.22 o
  -5 -11   4       30.74       31.11      4.25 o
  -4 -11   4       69.80       71.03      4.96 o
  -3 -11   4        8.36        8.24      2.76 o
  -2 -11   4        1.60        2.03      2.47 o
  -1 -11   4       65.02       61.31      3.88 o
   0 -11   4        3.59        2.53      2.33 o
   1 -11   4        3.15        9.91      4.83 o
   2 -11   4       54.18       52.17      3.48 o
   3 -11   4       60.49       61.35      3.83 o
   4 -11   4       86.93       69.39      3.86 o
   5 -11   4       18.43       11.96      2.34 o
   6 -11   4       11.82        9.01      2.37 o
   7 -11   4       20.45       12.19      4.32 o
  -6 -10   4       13.00        8.07      3.86 o
  -5 -10   4        1.67        5.44      3.30 o
  -4 -10   4        1.64        3.20      2.24 o
  -3 -10   4        2.34       -2.43      2.43 o
  -2 -10   4       95.73       75.34      4.54 o
  -1 -10   4       13.01       12.88      2.54 o
   0 -10   4      115.06       92.13      4.57 o
   1 -10   4       40.89       40.50      3.77 o
   2 -10   4      167.98      160.02      5.70 o
   3 -10   4       52.29       53.35      3.46 o
   4 -10   4       49.19       49.37      3.05 o
   5 -10   4       42.08       38.56      3.80 o
   6 -10   4       14.38       11.09      2.16 o
   7 -10   4        6.76        7.71      2.15 o
   8 -10   4       50.08       62.35      9.51 o
  -7  -9   4       18.68       16.22      8.42 o
  -6  -9   4       20.19       28.14      4.61 o
  -5  -9   4        1.11        1.33      3.09 o
  -4  -9   4      157.74      154.09      7.35 o
  -3  -9   4       58.87       67.53      3.83 o
  -2  -9   4       61.30       44.19      3.31 o
  -1  -9   4       31.15       23.81      4.24 o
   0  -9   4        0.21        0.19      2.71 o
   1  -9   4       70.57       61.89      3.76 o
   2  -9   4      312.57      280.75      8.55 o
   3  -9   4        1.55        2.40      1.78 o
   4  -9   4       77.74       76.59      3.78 o
   5  -9   4      279.66      316.19      9.79 o
   6  -9   4        5.02        9.13      2.20 o
   7  -9   4       33.96       33.04      3.13 o
   8  -9   4        1.97        0.47      2.21 o
  -8  -8   4        4.32        5.30      5.67 o
  -7  -8   4        5.36       11.87      5.82 o
  -6  -8   4        0.05       -3.42      3.42 o
  -5  -8   4       30.37       32.39      4.06 o
  -4  -8   4       46.61       35.88      3.32 o
  -3  -8   4      205.62      199.33      6.81 o
  -2  -8   4       24.07       33.22      3.12 o
  -1  -8   4      355.48      367.25     18.31 o
   0  -8   4      582.78      512.46     23.23 o
   1  -8   4       10.25       10.84      0.89 o
   2  -8   4      194.28      181.24      8.84 o
   3  -8   4      500.45      516.62     13.69 o
   4  -8   4       67.08       69.87      3.61 o
   5  -8   4       17.56       16.99      2.36 o
   6  -8   4       16.14       16.55      2.28 o
   7  -8   4       59.12       59.20      3.63 o
   8  -8   4        1.78        1.27      3.88 o
   9  -8   4       39.09       44.35      6.76 o
  -9  -7   4       10.69       10.18      5.95 o
  -8  -7   4       21.54       30.70      5.36 o
  -7  -7   4        5.36        5.98      5.27 o
  -6  -7   4       15.79       17.50      3.71 o
  -5  -7   4        0.49       -2.38      3.22 o
  -4  -7   4        5.78        4.64      1.27 o
  -3  -7   4       32.96       42.35      3.33 o
  -2  -7   4        6.86        1.80      2.84 o
  -1  -7   4       33.00       33.28      2.70 o
   0  -7   4       86.23       80.28      3.29 o
   1  -7   4      142.01      125.33      2.78 o
   2  -7   4      180.08      176.10      5.23 o
   3  -7   4       44.98       40.51      2.72 o
   4  -7   4       87.68       81.84      3.72 o
   5  -7   4      230.55      190.15     10.55 o
   6  -7   4        0.23        2.21      2.39 o
   7  -7   4       17.68       19.07      2.43 o
   8  -7   4        1.92       -2.20      2.20 o
   9  -7   4        5.16        3.46      2.49 o
 -10  -6   4        7.09       10.08      4.90 o
  -9  -6   4        0.06        1.01      3.97 o
  -8  -6   4       32.74       43.57      6.71 o
  -7  -6   4      121.91      122.64     14.48 o
  -6  -6   4       79.60       81.65      5.36 o
  -5  -6   4        5.44       10.40      3.54 o
  -4  -6   4        2.15        5.45      3.20 o
  -3  -6   4       16.70       25.62      2.83 o
  -2  -6   4       22.00       26.11      2.81 o
  -1  -6   4       23.25       22.22      2.52 o
   0  -6   4      109.90      101.50      3.87 o
   1  -6   4       58.95       41.81      2.40 o
   2  -6   4       62.13       58.69      2.19 o
   3  -6   4      219.30      189.90      8.37 o
   4  -6   4        1.46        1.19      1.22 o
   5  -6   4        2.18        2.02      0.79 o
   6  -6   4       43.74       44.57      3.10 o
   7  -6   4        3.33        2.18      1.80 o
   8  -6   4        8.72       10.72      2.91 o
   9  -6   4        6.59        8.65      5.90 o
 -10  -5   4       75.49       71.43      7.40 o
  -9  -5   4        6.07        7.15      4.80 o
  -8  -5   4       93.97       84.68      7.01 o
  -7  -5   4       70.29       65.36      6.66 o
  -6  -5   4      435.73      465.51     13.88 o
  -5  -5   4      331.76      337.25     12.52 o
  -4  -5   4        4.11        9.98      2.44 o
  -3  -5   4       50.21       44.22      3.91 o
  -2  -5   4        0.00        3.02      1.17 o
  -1  -5   4       31.03       30.41      1.70 o
   0  -5   4      538.91      636.97     15.32 o
   1  -5   4       62.74       53.61      1.91 o
   2  -5   4      122.64      141.95      5.89 o
   3  -5   4        0.99       -0.22      0.50 o
   4  -5   4        3.99        9.27      1.14 o
   5  -5   4        0.06        0.22      0.64 o
   6  -5   4        0.14        0.76      1.07 o
   7  -5   4       15.16       17.58      2.12 o
   8  -5   4        2.87        4.77      1.81 o
   9  -5   4        2.68        0.72      2.10 o
  10  -5   4        6.04        8.03      3.39 o
 -11  -4   4        4.89        3.85      4.06 o
 -10  -4   4       16.22       24.76      7.55 o
  -9  -4   4       14.59       14.84      4.20 o
  -8  -4   4      267.47      292.48     13.96 o
  -7  -4   4      444.26      467.15     19.05 o
  -6  -4   4      191.47      211.64      8.73 o
  -5  -4   4      510.09      534.31     16.63 o
  -4  -4   4      185.69      180.20      6.97 o
  -3  -4   4        0.04        2.01      1.08 o
  -2  -4   4     4226.19     4523.52    232.98 o
  -1  -4   4      121.87      167.16      3.97 o
   0  -4   4      146.29      113.20      4.17 o
   1  -4   4      227.46      191.65      3.79 o
   2  -4   4      459.28      516.30      9.95 o
   3  -4   4       77.79       81.73      3.32 o
   4  -4   4        0.71        1.91      0.74 o
   5  -4   4      110.16      128.05      3.91 o
   6  -4   4        0.29       -1.20      1.20 o
   7  -4   4       28.61       28.90      2.20 o
   8  -4   4       11.20       14.08      1.90 o
   9  -4   4       25.25       27.56      3.89 o
  10  -4   4        3.17        5.53      2.82 o
 -11  -3   4        5.66        9.28      5.18 o
 -10  -3   4        3.08        1.65      3.96 o
  -9  -3   4        9.78        7.16      4.95 o
  -8  -3   4      420.59      433.14     17.66 o
  -7  -3   4       95.48      108.57      6.74 o
  -6  -3   4      384.01      464.93     15.73 o
  -5  -3   4      105.63      107.03      3.38 o
  -4  -3   4     1502.69     1668.77     43.14 o
  -3  -3   4     2001.83     2014.26     55.84 o
  -2  -3   4     1022.47     1006.47     26.94 o
  -1  -3   4     1084.52     1106.07     24.57 o
   0  -3   4      536.04      468.29     20.87 o
   1  -3   4       63.64       64.73      1.61 o
   2  -3   4        0.55        1.25      0.65 o
   3  -3   4      319.36      323.88      7.13 o
   4  -3   4      120.39      126.11      3.89 o
   5  -3   4      227.80      253.91      7.26 o
   6  -3   4        0.00        1.23      1.83 o
   7  -3   4        0.35       -0.36      2.33 o
   8  -3   4       31.02       21.79      3.11 o
   9  -3   4       68.42       63.12      5.19 o
  10  -3   4        2.56        2.97      3.18 o
 -11  -2   4        4.47        7.05      3.38 o
 -10  -2   4       88.79       74.15      5.91 o
  -9  -2   4        8.77        7.72      4.50 o
  -8  -2   4      106.11       97.32     11.12 o
  -7  -2   4        3.13       13.24      3.63 o
  -6  -2   4       53.28       55.76      4.69 o
  -5  -2   4       61.87       66.89      2.24 o
  -4  -2   4      730.63      768.09     19.45 o
  -3  -2   4      125.30      140.29      3.29 o
  -2  -2   4      164.13      170.20      3.80 o
  -1  -2   4       29.91       30.09      1.40 o
   0  -2   4       10.47        9.18      1.91 o
   1  -2   4       71.29       73.25      1.73 o
   2  -2   4     1354.42     1347.14     38.20 o
   3  -2   4      391.38      377.00     12.05 o
   4  -2   4      105.83      123.02      4.04 o
   5  -2   4        2.78        2.54      2.46 o
   6  -2   4       41.81       30.35      6.14 o
   7  -2   4      145.59      142.43      5.48 o
   8  -2   4       23.16       30.71      3.01 o
   9  -2   4      125.63      115.63      7.21 o
  10  -2   4       19.74       24.78      3.07 o
 -11  -1   4       46.28       60.16      5.41 o
 -10  -1   4       31.35       29.91      4.59 o
  -9  -1   4       25.16       34.07      5.15 o
  -8  -1   4      107.79      116.42      6.81 o
  -7  -1   4        5.21        3.19      3.70 o
  -6  -1   4       80.71       74.96      4.94 o
  -5  -1   4       25.17       31.09      4.09 o
  -4  -1   4      633.63      653.94     12.20 o
  -3  -1   4       15.05       16.65      1.10 o
  -2  -1   4       97.64      112.11      2.32 o
  -1  -1   4      126.68      120.38      2.82 o
   0  -1   4     1533.61     1457.37     34.50 o
   1  -1   4      517.09      515.92     10.02 o
   2  -1   4      241.50      286.11      6.05 o
   3  -1   4       87.63       70.30      3.19 o
   4  -1   4       12.88       14.94      2.12 o
   5  -1   4       37.23       34.10      2.82 o
   6  -1   4        9.63       14.97      2.82 o
   7  -1   4       28.64       31.73      3.49 o
   8  -1   4        5.19       11.22      2.52 o
   9  -1   4        7.72        9.98      3.71 o
  10  -1   4       32.93       40.53      3.39 o
 -12   0   4       10.42        5.91      3.13 o
 -11   0   4       20.06       17.65      4.02 o
 -10   0   4      174.75      187.32     20.70 o
  -9   0   4      131.23      160.89      8.01 o
  -8   0   4      115.80      107.38      6.52 o
  -7   0   4       23.44       27.11      3.39 o
  -6   0   4       63.20       66.92      4.83 o
  -5   0   4      383.57      346.45     10.86 o
  -4   0   4     1246.42     1221.37     22.82 o
  -3   0   4      203.16      206.70      3.27 o
  -2   0   4      391.01      361.76      5.52 o
  -1   0   4       19.82       27.06      1.04 o
   0   0   4      311.17      354.62      7.10 o
   1   0   4      784.14      769.76     17.53 o
   2   0   4       70.11       53.93      5.77 o
   3   0   4       60.60       54.17      4.21 o
   4   0   4        2.74        5.96      1.74 o
   5   0   4       54.58       65.02      3.32 o
   6   0   4        0.17       -0.38      1.89 o
   7   0   4        7.75        7.08      2.38 o
   8   0   4       23.61       25.94      4.47 o
   9   0   4       30.71       31.09      3.38 o
 -12   1   4       25.86       16.73      3.96 o
 -11   1   4       48.33       39.10      3.92 o
 -10   1   4      160.66      171.15      8.39 o
  -9   1   4       29.82       34.64      4.99 o
  -8   1   4      182.05      191.45     11.19 o
  -7   1   4        6.00        6.10      2.89 o
  -6   1   4      957.05      869.53     54.98 o
  -5   1   4      824.46      834.25     26.37 o
  -4   1   4      526.77      533.78     10.76 o
  -3   1   4       11.87       18.90      1.05 o
  -2   1   4      155.60      159.12      2.60 o
  -1   1   4     1483.70     1450.43     20.94 o
   0   1   4      350.02      345.86      5.49 o
   1   1   4      275.02      248.38      5.17 o
   2   1   4      128.52      119.94      4.57 o
   3   1   4       10.20       11.12      1.36 o
   4   1   4       31.63       26.88      2.17 o
   5   1   4       14.77       15.60      1.85 o
   6   1   4        5.81        5.25      1.79 o
   7   1   4        2.08        3.83      2.67 o
   8   1   4        3.15        4.17      2.19 o
   9   1   4       15.23       22.95      5.92 o
 -12   2   4       78.78       74.01      6.14 o
 -11   2   4       14.80       12.96      4.00 o
 -10   2   4        0.08        1.59      2.87 o
  -9   2   4      116.84      123.56      6.31 o
  -8   2   4      117.02      112.84     11.93 o
  -7   2   4        2.35        4.45      3.04 o
  -6   2   4      525.73      484.64     40.49 o
  -5   2   4       13.63       25.89      2.47 o
  -4   2   4       35.81       39.94      1.57 o
  -3   2   4      260.83      243.14      4.16 o
  -2   2   4       60.23       59.28      1.50 o
  -1   2   4       48.24       50.96      1.38 o
   0   2   4       44.48       37.15      1.37 o
   1   2   4     2626.20     2738.29     77.94 o
   2   2   4        0.49        2.90      1.05 o
   3   2   4       37.55       27.62      3.11 o
   4   2   4       61.60       74.68      3.88 o
   5   2   4      188.03      176.51     10.41 o
   6   2   4       48.49       49.40      3.27 o
   7   2   4        4.20        5.44      1.67 o
   8   2   4        0.03       -2.63      2.63 o
   9   2   4       12.21        9.36      4.78 o
 -12   3   4       67.01       59.65      5.25 o
 -11   3   4       53.55       55.78     11.62 o
 -10   3   4        3.18        2.08      2.77 o
  -9   3   4      350.77      352.16     13.58 o
  -8   3   4      152.66      142.53      6.97 o
  -7   3   4        3.86        2.84      1.99 o
  -6   3   4       10.85       17.79      2.52 o
  -5   3   4       79.19       74.57      5.24 o
  -4   3   4       15.69       15.18      1.95 o
  -3   3   4        2.78        3.15      1.18 o
  -2   3   4      119.29      125.68      3.67 o
  -1   3   4     6244.36     7010.56    157.22 o
   0   3   4      465.25      530.50     23.43 o
   1   3   4        2.73        3.14      2.33 o
   2   3   4      274.52      285.62      8.07 o
   3   3   4       84.76       85.13      2.68 o
   4   3   4       23.21       24.76      1.49 o
   5   3   4       24.51       27.74      2.42 o
   6   3   4        2.40        5.06      1.71 o
   7   3   4        0.34        1.57      1.46 o
   8   3   4       26.44       29.64      5.59 o
   9   3   4       18.71       20.40      5.79 o
 -12   4   4       21.01       18.30      3.16 o
 -11   4   4      220.71      198.52      7.74 o
 -10   4   4       80.95       77.46      4.03 o
  -9   4   4        5.58        7.37      2.84 o
  -8   4   4        5.38       12.10      3.17 o
  -7   4   4       47.08       41.68      3.64 o
  -6   4   4        7.36        5.22      2.11 o
  -5   4   4        3.42        1.96      1.28 o
  -4   4   4        1.49        1.32      1.39 o
  -3   4   4      848.72      948.29     19.87 o
  -2   4   4       74.36       83.57      2.38 o
  -1   4   4      227.78      247.13      5.34 o
   0   4   4       10.68       21.83      2.07 o
   1   4   4       14.08       18.01      2.01 o
   2   4   4       72.40       52.12     17.44 o
   3   4   4        0.60        1.50      0.72 o
   4   4   4        3.68        4.23      1.23 o
   5   4   4      182.81      196.54      4.92 o
   6   4   4      166.24      160.94      5.69 o
   7   4   4       25.64       43.67      9.19 o
   8   4   4        0.00        2.46      3.60 o
 -11   5   4       12.90       20.59      3.03 o
 -10   5   4       14.63       22.37      4.24 o
  -9   5   4        8.79       13.66      2.81 o
  -8   5   4       27.22       25.90      2.58 o
  -7   5   4       10.70        8.57      2.56 o
  -6   5   4       78.85       71.10      3.29 o
  -5   5   4      470.60      508.60     13.55 o
  -4   5   4      136.39      113.83      3.25 o
  -3   5   4      832.58      890.37     17.16 o
  -2   5   4        4.49        7.28      1.33 o
  -1   5   4      200.68      208.75      6.79 o
   0   5   4        7.09        3.19      1.96 o
   1   5   4        0.08        3.01      2.74 o
   2   5   4        0.24        0.11      3.17 o
   3   5   4      219.39      241.95     10.76 o
   4   5   4       28.27       33.57      1.92 o
   5   5   4        4.39        4.35      1.78 o
   6   5   4      105.67      104.44      7.96 o
   7   5   4       11.17       11.36     10.06 o
   8   5   4       15.95       13.98      6.91 o
 -11   6   4        4.51        9.92      2.35 o
 -10   6   4        2.51        1.92      2.67 o
  -9   6   4       30.18       32.14      2.78 o
  -8   6   4       59.41       59.15      3.72 o
  -7   6   4      413.51      371.47     10.78 o
  -6   6   4        9.53        6.39      2.06 o
  -5   6   4       65.51       59.72      3.31 o
  -4   6   4        0.28        1.95      1.30 o
  -3   6   4       52.36       59.72      2.26 o
  -2   6   4       18.16       16.29      1.52 o
  -1   6   4       53.37       63.92      3.36 o
   0   6   4       64.18       67.57      3.17 o
   1   6   4        4.97        6.76      2.00 o
   2   6   4      184.10      166.89      5.36 o
   3   6   4       44.48       51.47      3.13 o
   4   6   4        2.37        1.66      1.83 o
   5   6   4        6.98        6.07      5.17 o
   6   6   4       64.19       61.79      4.62 o
   7   6   4        0.45        2.29      3.64 o
 -11   7   4       21.56       19.10      2.85 o
 -10   7   4       20.00       24.38      4.16 o
  -9   7   4       77.04       73.70      3.64 o
  -8   7   4       62.80       49.50      5.08 o
  -7   7   4       16.17       14.00      2.35 o
  -6   7   4       71.39       71.71      3.24 o
  -5   7   4        1.06        3.35      1.86 o
  -4   7   4      202.13      196.52      5.50 o
  -3   7   4      115.48      126.50      3.50 o
  -2   7   4      850.34      856.94     18.22 o
  -1   7   4       80.90       78.30      5.13 o
   0   7   4        0.73        2.05      3.11 o
   1   7   4      146.80      158.75     10.20 o
   2   7   4      119.15      123.04      5.89 o
   3   7   4        9.76       10.60      1.80 o
   4   7   4       14.67       17.02      2.07 o
   5   7   4        0.07       -0.17      3.18 o
   6   7   4        8.31        3.37      2.90 o
 -10   8   4        2.79        1.13      2.49 o
  -9   8   4        0.45        1.75      3.87 o
  -8   8   4       15.80       24.02      2.72 o
  -7   8   4        6.78       10.98      3.58 o
  -6   8   4      219.18      212.65      6.14 o
  -5   8   4       41.85       39.99      2.36 o
  -4   8   4      312.68      313.98      6.95 o
  -3   8   4      316.57      284.29     29.13 o
  -2   8   4     1311.56     1257.98     34.58 o
  -1   8   4       57.56       50.31      4.30 o
   0   8   4        2.85        4.45      3.25 o
   1   8   4       52.81       45.42      3.64 o
   2   8   4       89.01       85.90      5.17 o
   3   8   4        4.00        4.29      3.73 o
   4   8   4        5.26       -0.05      2.54 o
   5   8   4       12.83        9.89      4.24 o
 -10   9   4        0.28        0.88      1.88 o
  -9   9   4        5.63        4.57      2.06 o
  -8   9   4       67.44       66.34      3.32 o
  -7   9   4      141.63      158.93      6.72 o
  -6   9   4       57.15       56.62      4.38 o
  -5   9   4       41.80       37.76      3.67 o
  -4   9   4      457.97      441.95     13.13 o
  -3   9   4      363.46      339.65      9.30 o
  -2   9   4       72.99       64.39      5.54 o
  -1   9   4       38.04       40.78      4.06 o
   0   9   4      143.80      137.06      6.68 o
   1   9   4       44.89       52.20      5.09 o
   2   9   4       56.05       47.45      4.15 o
   3   9   4      153.86      150.81      7.53 o
   4   9   4        1.51        1.32      2.91 o
   5   9   4       31.79       34.74      3.73 o
  -9  10   4       17.54       21.01      2.57 o
  -8  10   4       17.78       20.28      4.21 o
  -7  10   4      171.70      198.24      7.53 o
  -6  10   4        4.12        5.70      2.05 o
  -5  10   4        0.01        0.73      2.36 o
  -4  10   4      181.21      172.54      6.07 o
  -3  10   4       71.73       75.30      5.88 o
  -2  10   4        2.19       -2.42      3.42 o
  -1  10   4        0.17        5.23      2.94 o
   0  10   4        2.51        6.13      3.69 o
   1  10   4       80.06       88.35      7.63 o
   2  10   4       15.29       18.36      3.27 o
   3  10   4       90.34       87.12      5.96 o
  -8  11   4       15.84       26.52      2.74 o
  -7  11   4       62.77       61.11      3.87 o
  -6  11   4      152.64      148.87      7.52 o
  -5  11   4      121.44      115.74      9.75 o
  -4  11   4       13.91       16.97      5.54 o
  -3  11   4        1.30       -0.31      2.48 o
  -2  11   4       32.30       42.70      3.99 o
  -1  11   4        7.93        9.85      7.08 o
   0  11   4       40.51       47.30      5.37 o
   1  11   4       63.38       76.47      6.28 o
   2  11   4        9.32       15.22      3.99 o
  -5  12   4       53.14       51.74      7.32 o
  -4  12   4       48.88       45.99      5.27 o
  -3  12   4       31.02       36.56      5.08 o
  -2  12   4       50.31       69.30      8.21 o
  -1  12   4        3.59       -1.05      5.42 o
   0  12   4       70.53       91.94      7.24 o
  -1 -13   5        9.15       14.13      3.88 o
   0 -13   5       11.83       15.33      6.71 o
   1 -13   5        6.83        8.99      6.09 o
   2 -13   5        9.79       17.11      4.79 o
   3 -13   5       10.53        2.18      3.74 o
  -4 -12   5        7.55       14.98      3.05 o
  -3 -12   5       14.81       22.84      6.14 o
  -2 -12   5        6.49        7.64      3.44 o
  -1 -12   5        3.38        5.24      2.94 o
   0 -12   5        0.86       -0.82      3.06 o
   1 -12   5        0.10       -1.38      3.31 o
   2 -12   5       13.42       24.46      4.80 o
   3 -12   5       13.54        9.46      2.11 o
   4 -12   5        6.66        5.89      3.43 o
   5 -12   5        2.69        2.79      3.07 o
  -5 -11   5       38.41       52.12      4.92 o
  -4 -11   5        0.11        2.56      2.50 o
  -3 -11   5       30.61       17.53      3.02 o
  -2 -11   5        0.06        2.91      2.45 o
  -1 -11   5        0.01       -0.68      1.89 o
   0 -11   5       82.08       86.92      6.38 o
   1 -11   5       18.86       16.35      4.23 o
   2 -11   5       65.93       55.99      4.72 o
   3 -11   5        4.39        4.85      1.94 o
   4 -11   5        9.12       11.44      3.59 o
   5 -11   5       24.61       14.52      4.32 o
   6 -11   5        0.75       -3.63      3.63 o
  -6 -10   5        0.19        1.70      3.32 o
  -5 -10   5       18.28       11.37      4.36 o
  -4 -10   5        0.15        0.11      2.09 o
  -3 -10   5       35.04       29.52      3.34 o
  -2 -10   5       30.23       33.82      3.01 o
  -1 -10   5      132.49      143.35      5.48 o
   0 -10   5      442.00      381.57     10.96 o
   1 -10   5        4.68        9.88      7.26 o
   2 -10   5        0.53       -1.15      1.67 o
   3 -10   5        8.11       10.72      2.15 o
   4 -10   5       56.68       59.58      3.42 o
   5 -10   5        1.91        1.99      1.76 o
   6 -10   5        6.68        6.77      3.76 o
   7 -10   5        2.39        0.75      3.87 o
  -7  -9   5        0.96       -0.66      3.10 o
  -6  -9   5        3.78        6.15      3.10 o
  -5  -9   5       69.05       59.84      5.26 o
  -4  -9   5       13.65        9.05      4.46 o
  -3  -9   5       27.71       32.68      3.40 o
  -2  -9   5      230.62      218.96      7.66 o
  -1  -9   5       50.29       43.31      3.94 o
   0  -9   5        0.03        1.00      1.84 o
   1  -9   5      207.23      210.52      6.20 o
   2  -9   5      322.51      318.41     12.53 o
   3  -9   5        0.43        0.80      1.72 o
   4  -9   5      303.53      308.86      9.62 o
   5  -9   5      405.61      401.80     11.96 o
   6  -9   5       12.24        8.11      1.99 o
   7  -9   5        1.87        0.58      4.96 o
   8  -9   5        8.57       16.94      6.71 o
  -8  -8   5        0.64        0.23      4.21 o
  -7  -8   5       49.32       51.33      5.28 o
  -6  -8   5       26.85       26.12      4.49 o
  -5  -8   5        2.31        4.52      2.80 o
  -4  -8   5        2.40        1.63      3.07 o
  -3  -8   5       68.06       73.15      4.34 o
  -2  -8   5       14.61       10.52      3.75 o
  -1  -8   5      160.35      154.36      5.14 o
   0  -8   5      110.21      107.10      4.07 o
   1  -8   5        1.51        1.29      0.54 o
   2  -8   5       75.88       62.90      3.29 o
   3  -8   5     1067.66     1079.40     28.53 o
   4  -8   5        0.45        3.12      1.63 o
   5  -8   5       42.85       41.61      2.75 o
   6  -8   5      151.49      140.82      6.76 o
   7  -8   5      205.04      198.83     23.78 o
   8  -8   5        0.72       -4.04      4.04 o
  -9  -7   5        0.02        1.31      4.89 o
  -8  -7   5       12.62        9.20      4.30 o
  -7  -7   5        7.16        1.22      3.13 o
  -6  -7   5       69.99       85.60      9.79 o
  -5  -7   5       38.60       46.05      4.31 o
  -4  -7   5       21.46       19.23      4.36 o
  -3  -7   5       37.89       34.99      3.47 o
  -2  -7   5       37.23       41.50      3.00 o
  -1  -7   5       60.82       67.16      3.51 o
   0  -7   5       86.94       73.94      5.07 o
   1  -7   5      382.90      317.78     16.14 o
   2  -7   5      131.95      128.46      9.26 o
   3  -7   5       34.61       27.75      4.71 o
   4  -7   5      186.59      175.58      5.61 o
   5  -7   5      163.91      176.97      5.92 o
   6  -7   5        1.46        0.04      2.22 o
   7  -7   5        4.34        5.50      2.16 o
   8  -7   5       26.21       29.37      6.55 o
   9  -7   5       14.24       20.40      6.84 o
 -10  -6   5       33.42       28.66      4.96 o
  -9  -6   5        0.07       -2.86      4.20 o
  -8  -6   5       11.56       12.89      4.61 o
  -7  -6   5       61.27       66.63      4.51 o
  -6  -6   5       23.95       25.96      4.01 o
  -5  -6   5        0.01        0.38      1.68 o
  -4  -6   5        0.72        1.43      2.99 o
  -3  -6   5       27.98       29.40      6.42 o
  -2  -6   5       18.44       30.02      2.70 o
  -1  -6   5       92.80       95.20      8.10 o
   0  -6   5      189.02      179.47      4.19 o
   1  -6   5        3.13        2.22      1.47 o
   2  -6   5       80.84       77.37      2.56 o
   3  -6   5      165.57      170.78      6.75 o
   4  -6   5        2.44        3.52      1.80 o
   5  -6   5        0.48        0.20      0.55 o
   6  -6   5       10.49       13.36      1.84 o
   7  -6   5       21.36       22.59      8.61 o
   8  -6   5       38.09       36.88      8.73 o
   9  -6   5        3.28       10.20      5.72 o
 -10  -5   5       18.50       25.82     11.79 o
  -9  -5   5       15.41       12.70      5.57 o
  -8  -5   5       40.71       44.93      6.86 o
  -7  -5   5       94.87       95.22      4.96 o
  -6  -5   5        0.37        2.82      2.28 o
  -5  -5   5      129.23      136.91      5.33 o
  -4  -5   5      667.51      690.65     22.20 o
  -3  -5   5      380.25      337.45     11.30 o
  -2  -5   5       19.89       17.10      1.79 o
  -1  -5   5       41.51       38.94      2.50 o
   0  -5   5      798.15      860.90     17.24 o
   1  -5   5      273.04      280.17      9.18 o
   2  -5   5       13.41       20.02      1.41 o
   3  -5   5        1.30        0.36      0.95 o
   4  -5   5        0.08       -0.25      0.69 o
   5  -5   5        2.70        3.97      1.32 o
   6  -5   5       96.31       90.52      3.63 o
   7  -5   5        0.03        1.91      2.18 o
   8  -5   5        0.44        2.26      2.27 o
   9  -5   5        3.61        3.78      2.74 o
 -11  -4   5       19.67       16.02      5.80 o
 -10  -4   5       36.90       50.57      6.78 o
  -9  -4   5       26.21       33.19      5.06 o
  -8  -4   5        0.13        2.17      3.24 o
  -7  -4   5       54.58       58.21      8.45 o
  -6  -4   5      323.18      331.90     14.01 o
  -5  -4   5      300.23      295.26     16.18 o
  -4  -4   5        2.29        3.33      1.41 o
  -3  -4   5       79.74       93.59      4.47 o
  -2  -4   5       90.91       91.78      5.15 o
  -1  -4   5       58.22       49.10      2.07 o
   0  -4   5       76.18       77.30      2.83 o
   1  -4   5       36.53       33.15      1.17 o
   2  -4   5        5.53       11.51      0.94 o
   3  -4   5       23.06       21.90      1.27 o
   4  -4   5      143.29      168.73      4.43 o
   5  -4   5        0.37        2.26      1.01 o
   6  -4   5        7.17        9.43      1.55 o
   7  -4   5        0.02       -0.64      1.67 o
   8  -4   5       29.42       29.15      3.29 o
   9  -4   5        7.00        3.45      2.20 o
 -11  -3   5        1.40       -2.94      4.25 o
 -10  -3   5       34.55       37.09      4.72 o
  -9  -3   5        5.90       11.02      5.72 o
  -8  -3   5       10.91       13.14      4.67 o
  -7  -3   5       30.86       41.69      5.47 o
  -6  -3   5      264.39      286.34      8.49 o
  -5  -3   5       44.33       46.32      2.33 o
  -4  -3   5      427.91      417.75      8.74 o
  -3  -3   5      471.21      491.21     12.72 o
  -2  -3   5        1.26        2.52      1.41 o
  -1  -3   5      688.33      761.03     29.75 o
   0  -3   5       17.54       21.51      1.96 o
   1  -3   5      112.40      104.80      3.97 o
   2  -3   5      490.83      578.05     20.73 o
   3  -3   5      254.03      264.25      7.25 o
   4  -3   5       10.05        8.83      1.06 o
   5  -3   5        1.18        3.05      1.60 o
   6  -3   5      242.91      237.61      7.43 o
   7  -3   5      146.27      125.52      4.90 o
   8  -3   5       54.44       48.53      3.51 o
   9  -3   5        5.54       20.52      8.76 o
 -11  -2   5       61.15       69.12      6.04 o
 -10  -2   5        0.02        2.31      3.25 o
  -9  -2   5        0.62        2.78      4.28 o
  -8  -2   5      200.37      191.05      8.55 o
  -7  -2   5       53.51       58.56      7.70 o
  -6  -2   5        2.65        4.07      2.42 o
  -5  -2   5       73.19       86.90      2.94 o
  -4  -2   5       10.60       14.44      1.37 o
  -3  -2   5     1353.15     1440.38     27.44 o
  -2  -2   5        1.45        0.26      1.06 o
  -1  -2   5       42.82       35.93      1.51 o
   0  -2   5     1092.97     1136.65     36.60 o
   1  -2   5      585.94      565.63     11.30 o
   2  -2   5      122.82      146.34      6.98 o
   3  -2   5        7.41        7.08      1.37 o
   4  -2   5      118.35      149.27      4.95 o
   5  -2   5       52.92       40.62      2.69 o
   6  -2   5       78.55       67.48      3.80 o
   7  -2   5       36.76       37.73      3.05 o
   8  -2   5        0.65        1.74      1.75 o
   9  -2   5       16.74       11.85      2.15 o
 -12  -1   5       18.44       28.44     15.78 o
 -11  -1   5        4.48        2.53      3.17 o
 -10  -1   5       47.53       45.58      5.07 o
  -9  -1   5        0.02        1.03      2.85 o
  -8  -1   5        0.01        1.84      3.74 o
  -7  -1   5       21.93       34.83      4.76 o
  -6  -1   5        0.09        0.84      3.70 o
  -5  -1   5      102.00      104.83      3.21 o
  -4  -1   5      125.86      129.79      3.05 o
  -3  -1   5       30.87       36.63      1.34 o
  -2  -1   5      276.33      272.66      4.80 o
  -1  -1   5       26.73       28.91      1.28 o
   0  -1   5      141.71      171.63      3.90 o
   1  -1   5      440.51      402.26      9.46 o
   2  -1   5        1.47        4.56      0.81 o
   3  -1   5       68.13       47.27      3.13 o
   4  -1   5        0.15        0.47      2.53 o
   5  -1   5        9.71        8.85      2.20 o
   6  -1   5       52.18       51.36      3.39 o
   7  -1   5      165.20      182.97      6.56 o
   8  -1   5      222.99      239.07      9.53 o
   9  -1   5       64.47       65.11      4.03 o
 -12   0   5        0.15       -3.66      3.97 o
 -11   0   5        3.01        2.71      2.97 o
 -10   0   5       60.44       66.10      5.55 o
  -9   0   5       43.73       55.54      5.65 o
  -8   0   5       81.68       77.42      4.89 o
  -7   0   5       84.14       77.70      5.88 o
  -6   0   5      134.48      123.72     10.63 o
  -5   0   5      133.36      144.48      4.85 o
  -4   0   5      104.21       96.85      2.47 o
  -3   0   5       75.86       82.06      1.91 o
  -2   0   5      396.28      430.08      6.50 o
  -1   0   5     1421.19     1445.75     24.39 o
   0   0   5      206.00      240.06      4.03 o
   1   0   5        1.70        6.18      0.84 o
   2   0   5       66.23       49.24      2.51 o
   3   0   5       13.31       13.83      2.36 o
   4   0   5       54.17       46.12      2.76 o
   5   0   5      307.86      355.53     10.16 o
   6   0   5      289.35      306.86      9.22 o
   7   0   5        5.44        9.65      2.19 o
   8   0   5        3.31        5.68      1.69 o
   9   0   5       23.88       22.72      2.47 o
 -12   1   5       22.29       15.54      4.33 o
 -11   1   5      114.36      117.81      6.64 o
 -10   1   5      125.93      119.20      7.00 o
  -9   1   5        2.78        5.92      6.95 o
  -8   1   5       27.29       27.09      3.63 o
  -7   1   5        4.19        3.19      1.26 o
  -6   1   5        1.94        2.89      0.87 o
  -5   1   5      419.19      423.38     17.65 o
  -4   1   5      112.32      119.00      2.88 o
  -3   1   5      251.50      269.44      5.34 o
  -2   1   5      136.15      146.43      2.50 o
  -1   1   5     1450.76     1569.64     29.41 o
   0   1   5     2847.17     3093.66     63.36 o
   1   1   5      412.84      395.89     14.27 o
   2   1   5      730.86      698.01     27.38 o
   3   1   5      215.71      232.78      7.51 o
   4   1   5      108.54       96.45      4.40 o
   5   1   5        7.40        5.16      1.70 o
   6   1   5      168.41      166.34      6.18 o
   7   1   5        2.08        3.00      2.37 o
   8   1   5      105.44      114.79      4.28 o
   9   1   5        0.08        2.52      6.16 o
 -12   2   5       30.84       18.03      4.15 o
 -11   2   5      129.18      113.35      7.46 o
 -10   2   5       19.90       18.30      4.28 o
  -9   2   5       79.04       75.63      5.03 o
  -8   2   5      137.45      128.27      5.85 o
  -7   2   5      417.35      429.75     14.37 o
  -6   2   5        9.81       21.38      2.33 o
  -5   2   5       23.45       20.65      2.98 o
  -4   2   5       33.12       26.17      1.74 o
  -3   2   5      104.42       97.88      3.17 o
  -2   2   5      533.90      588.68      9.54 o
  -1   2   5     1010.17     1047.17     19.19 o
   0   2   5      357.10      385.45      7.52 o
   1   2   5        3.72        5.64      0.79 o
   2   2   5      162.89      143.34      3.86 o
   3   2   5      147.38      140.87      5.22 o
   4   2   5     1120.78     1060.09     46.13 o
   5   2   5      612.69      642.58     21.13 o
   6   2   5       61.85       63.30      3.13 o
   7   2   5        4.21        2.90      1.67 o
   8   2   5        1.07        6.98      3.45 o
 -12   3   5       93.48       84.63      6.19 o
 -11   3   5       39.60       31.44      4.84 o
 -10   3   5       44.86       45.65      4.43 o
  -9   3   5      118.73      121.44      6.88 o
  -8   3   5        3.04        5.46      2.48 o
  -7   3   5        9.44        8.37      2.62 o
  -6   3   5       32.59       26.57      1.91 o
  -5   3   5        3.98        6.87      1.57 o
  -4   3   5       12.16       14.48      1.67 o
  -3   3   5        4.87        7.63      1.28 o
  -2   3   5        0.07       -0.31      0.88 o
  -1   3   5       12.12       11.86      2.16 o
   0   3   5      415.18      418.47     10.30 o
   1   3   5       59.42       66.91      3.28 o
   2   3   5      143.10      123.64      3.22 o
   3   3   5      967.09     1003.23     29.79 o
   4   3   5     1085.33     1009.76     96.85 o
   5   3   5      237.59      241.50      7.20 o
   6   3   5       77.36       81.10      5.28 o
   7   3   5       69.95       72.53      9.46 o
   8   3   5        3.99        2.26      3.10 o
 -12   4   5        6.83       -0.51      3.07 o
 -11   4   5       19.56       31.84      3.45 o
 -10   4   5        0.61        2.81      7.26 o
  -9   4   5        0.38       -2.28      2.62 o
  -8   4   5       48.81       47.13      3.92 o
  -7   4   5       19.56       15.86      2.78 o
  -6   4   5       42.66       30.22      2.04 o
  -5   4   5       21.86       23.99      2.57 o
  -4   4   5      410.19      417.75     22.11 o
  -3   4   5        1.13        4.40      1.01 o
  -2   4   5       98.31       93.03      3.29 o
  -1   4   5      209.28      228.66     11.91 o
   0   4   5      199.46      210.48      6.07 o
   1   4   5        0.32        0.22      1.56 o
   2   4   5       97.46       98.52      6.81 o
   3   4   5      124.93      108.61      7.00 o
   4   4   5       58.13       57.23      2.28 o
   5   4   5        1.40        3.32      2.70 o
   6   4   5        1.99        1.84      2.19 o
   7   4   5        8.46        3.67      3.91 o
   8   4   5      216.96      245.02     12.17 o
 -11   5   5        2.81        3.00      2.51 o
 -10   5   5       21.65       21.96      2.85 o
  -9   5   5       37.33       33.99      3.62 o
  -8   5   5       17.68       23.79      2.74 o
  -7   5   5        7.08       15.75      3.36 o
  -6   5   5      176.95      212.19      5.68 o
  -5   5   5        0.00        3.06      1.52 o
  -4   5   5        6.20        7.47      1.82 o
  -3   5   5      181.18      196.43      5.65 o
  -2   5   5        2.32        2.32      0.89 o
  -1   5   5       27.15       30.32      2.38 o
   0   5   5       69.27       74.85      4.34 o
   1   5   5       22.21       26.14      2.81 o
   2   5   5       54.82       53.80      5.20 o
   3   5   5      143.62      128.47      7.87 o
   4   5   5      110.23      105.33      4.75 o
   5   5   5       61.70       58.04      4.79 o
   6   5   5       22.04       20.67      2.79 o
   7   5   5       40.08       45.41      9.92 o
 -11   6   5        4.56        5.35      2.58 o
 -10   6   5        1.99       -1.00      2.08 o
  -9   6   5       10.57        5.67      2.58 o
  -8   6   5        0.18        0.04      1.99 o
  -7   6   5      117.04      108.90      4.32 o
  -6   6   5       30.46       33.96      2.77 o
  -5   6   5        6.84        5.55      1.78 o
  -4   6   5        2.77        3.80      1.58 o
  -3   6   5      414.21      400.63     11.96 o
  -2   6   5      234.06      202.77      4.95 o
  -1   6   5       72.36       62.71      2.68 o
   0   6   5        0.39       -1.05      1.94 o
   1   6   5        2.06        4.72      2.67 o
   2   6   5       20.05       18.01      2.89 o
   3   6   5       18.26       22.88      2.73 o
   4   6   5        0.95       -2.15      2.82 o
   5   6   5       20.63       15.23      3.05 o
   6   6   5       23.30       14.70      3.79 o
 -11   7   5        0.67        1.36      2.22 o
 -10   7   5        2.65        0.36      1.92 o
  -9   7   5      134.65      102.51      4.22 o
  -8   7   5      112.06       96.37      4.16 o
  -7   7   5        6.79        7.12      2.36 o
  -6   7   5      113.48      121.19      3.74 o
  -5   7   5        2.31        6.50      1.65 o
  -4   7   5      378.09      351.41      7.62 o
  -3   7   5      282.29      272.04      6.05 o
  -2   7   5       18.73       13.48      2.04 o
  -1   7   5      274.94      232.30      6.73 o
   0   7   5        2.96        1.95      4.31 o
   1   7   5       44.35       41.31      3.13 o
   2   7   5      249.36      230.01      7.04 o
   3   7   5      348.22      299.58      8.62 o
   4   7   5       12.58       12.67      2.32 o
   5   7   5        4.99        2.08      1.81 o
   6   7   5        0.96       -1.02      2.82 o
 -10   8   5        1.85        0.27      2.25 o
  -9   8   5        0.30        0.94      2.47 o
  -8   8   5       33.25       35.95      4.33 o
  -7   8   5       10.71       13.41      2.19 o
  -6   8   5       21.98       22.32      1.96 o
  -5   8   5      123.46      124.22      4.59 o
  -4   8   5      394.69      391.40      8.42 o
  -3   8   5      272.95      259.16      8.29 o
  -2   8   5        7.34       11.24      1.01 o
  -1   8   5      301.95      301.73     10.99 o
   0   8   5      223.27      231.03     12.15 o
   1   8   5      472.91      463.05     15.46 o
   2   8   5        7.01        5.00      3.24 o
   3   8   5        6.73        9.99      4.64 o
   4   8   5        0.36       -0.82      3.94 o
   5   8   5        1.87        3.49      3.87 o
 -10   9   5        6.17        3.93      3.35 o
  -9   9   5       15.99       16.91      2.97 o
  -8   9   5        7.15        6.54      2.04 o
  -7   9   5      103.35      100.58      4.04 o
  -6   9   5      302.61      310.67      8.19 o
  -5   9   5       32.02       36.02      2.80 o
  -4   9   5        1.98        3.03      1.50 o
  -3   9   5      470.29      477.97     17.07 o
  -2   9   5       32.74       32.06      6.26 o
  -1   9   5       22.40       24.45      3.23 o
   0   9   5       40.45       42.64      5.06 o
   1   9   5       55.37       56.02      7.53 o
   2   9   5       62.43       82.21      5.66 o
   3   9   5       11.10       14.96      3.26 o
   4   9   5       11.08       15.98      4.76 o
  -9  10   5        2.05        3.64      2.07 o
  -8  10   5      137.07      144.40      5.38 o
  -7  10   5      161.07      155.10      5.22 o
  -6  10   5       76.53       75.66      4.79 o
  -5  10   5       22.11       23.02      3.23 o
  -4  10   5      137.17      133.23     10.28 o
  -3  10   5        1.79        2.10      2.82 o
  -2  10   5      142.23      137.87      6.36 o
  -1  10   5        2.35        1.88      3.66 o
   0  10   5       95.70      110.60      5.86 o
   1  10   5        0.39        6.30      3.01 o
   2  10   5       19.40       24.26      3.51 o
   3  10   5       15.69       15.35      3.22 o
  -7  11   5       12.12       12.15      4.41 o
  -6  11   5       70.58       72.41      7.91 o
  -5  11   5       12.87       17.38      5.17 o
  -4  11   5       22.71       30.26      5.60 o
  -3  11   5       17.19       17.24      3.95 o
  -2  11   5       19.76       30.38      5.99 o
  -1  11   5       31.57       42.36      4.35 o
   0  11   5       28.50       36.88      4.87 o
   1  11   5        6.58        4.41      3.63 o
  -5  12   5       46.88       46.10      5.51 o
  -4  12   5        4.58        4.59      4.59 o
  -3  12   5        9.00       13.80      2.97 o
  -2  12   5        8.31       14.34      4.82 o
   0 -13   6       15.57       30.84      4.49 o
   1 -13   6        3.48        5.09      5.72 o
  -3 -12   6        3.73        4.56      3.34 o
  -2 -12   6        3.26       -0.13      2.59 o
  -1 -12   6        0.43        4.06      4.41 o
   0 -12   6        0.78        5.04      3.28 o
   1 -12   6        2.83        2.10      2.99 o
   2 -12   6       12.90        8.08      3.63 o
   3 -12   6        0.24       -0.67      3.75 o
   4 -12   6        7.67        9.34      4.01 o
  -5 -11   6       12.42       15.48      3.86 o
  -4 -11   6       23.02       13.89      3.24 o
  -3 -11   6       11.29       12.36      3.02 o
  -2 -11   6        0.12       -1.01      3.19 o
  -1 -11   6       13.94        9.77      4.60 o
   0 -11   6        5.37        3.67      3.54 o
   1 -11   6       19.05       36.33      5.20 o
   2 -11   6       10.98       11.93      3.64 o
   3 -11   6        1.15        2.27      3.34 o
   4 -11   6        6.15        8.05      4.00 o
   5 -11   6       28.85       28.35      6.40 o
   6 -11   6        3.99        4.00      3.68 o
  -6 -10   6        0.94        1.29      2.90 o
  -5 -10   6       26.75       29.20      3.77 o
  -4 -10   6        1.14        3.69      3.17 o
  -3 -10   6       16.26       19.74      2.84 o
  -2 -10   6       25.90       38.03      3.16 o
  -1 -10   6        4.26        8.20      2.21 o
   0 -10   6        0.96        4.89      3.10 o
   1 -10   6       51.79       62.31      5.61 o
   2 -10   6       79.45       94.99      6.30 o
   3 -10   6      203.19      195.52     21.30 o
   4 -10   6        1.60        8.30      9.80 o
   5 -10   6        8.42        8.09      6.45 o
   6 -10   6        0.01        3.83      4.28 o
  -7  -9   6        9.68       11.07      3.58 o
  -6  -9   6       12.73       18.59      3.40 o
  -5  -9   6       16.28       10.55     11.05 o
  -4  -9   6        4.60        3.09      4.50 o
  -3  -9   6       61.33       50.39      3.11 o
  -2  -9   6      105.18       82.90      4.06 o
  -1  -9   6      151.78      169.27      5.79 o
   0  -9   6       15.44       15.50      1.65 o
   1  -9   6       42.79       42.40      4.36 o
   2  -9   6        8.74       11.30      1.87 o
   3  -9   6       50.02       54.57      3.67 o
   4  -9   6      154.77      131.87      7.81 o
   5  -9   6      233.42      273.22     11.77 o
   6  -9   6        0.92       -1.76      2.69 o
   7  -9   6       44.67       57.29      6.40 o
  -8  -8   6       78.16       88.76      8.10 o
  -7  -8   6       21.86       31.27      4.65 o
  -6  -8   6        0.20        0.58      2.84 o
  -5  -8   6      126.82      114.53      6.91 o
  -4  -8   6      344.92      340.37     12.88 o
  -3  -8   6       49.64       47.23      4.38 o
  -2  -8   6      120.40      104.75      4.82 o
  -1  -8   6       28.35       31.97      3.46 o
   0  -8   6       10.74       12.63      1.07 o
   1  -8   6        0.43       -3.37      3.37 o
   2  -8   6      221.59      208.91      6.42 o
   3  -8   6      163.20      168.18      9.65 o
   4  -8   6       12.84       12.41      1.76 o
   5  -8   6       90.57      106.29      9.25 o
   6  -8   6        6.09       15.34      8.64 o
   7  -8   6       36.38       40.69      5.89 o
   8  -8   6        2.00        2.46      5.20 o
  -9  -7   6        1.22       -1.22      3.74 o
  -8  -7   6       21.81       26.83      7.36 o
  -7  -7   6        3.93        1.08      3.31 o
  -6  -7   6      446.03      458.62     13.91 o
  -5  -7   6       28.45       22.76      7.99 o
  -4  -7   6      248.09      246.26      9.39 o
  -3  -7   6        0.48        1.54      2.66 o
  -2  -7   6        6.28        6.96      2.33 o
  -1  -7   6        3.65        1.99      1.14 o
   0  -7   6        0.84        0.73      0.40 o
   1  -7   6       74.06       71.42      7.15 o
   2  -7   6        2.48        4.81      1.14 o
   3  -7   6      476.22      496.81     20.74 o
   4  -7   6       99.15       87.45      3.68 o
   5  -7   6       31.27       36.26      2.50 o
   6  -7   6        2.12        0.62      1.47 o
   7  -7   6       35.02       40.45      6.91 o
   8  -7   6        0.84        1.54      3.76 o
 -10  -6   6        0.03        1.41      4.58 o
  -9  -6   6       86.66       81.03      9.51 o
  -8  -6   6      182.64      169.20     10.29 o
  -7  -6   6       29.58       38.11      3.64 o
  -6  -6   6       10.39       17.05      3.01 o
  -5  -6   6      362.92      346.12     10.94 o
  -4  -6   6      205.29      198.99      8.01 o
  -3  -6   6      299.45      293.94      9.95 o
  -2  -6   6        9.04       12.11      1.50 o
  -1  -6   6        2.87        3.66      0.88 o
   0  -6   6       35.47       31.98      3.22 o
   1  -6   6     1126.52     1058.52     52.80 o
   2  -6   6      139.74      115.91      3.81 o
   3  -6   6       80.91       77.60      6.30 o
   4  -6   6        3.68        3.30      2.79 o
   5  -6   6       49.59       53.28      2.53 o
   6  -6   6        4.43        2.11      1.80 o
   7  -6   6        6.26        8.95      3.92 o
   8  -6   6       13.70       24.33      4.55 o
 -10  -5   6        9.11       18.31      5.66 o
  -9  -5   6        3.82        2.85      3.78 o
  -8  -5   6        0.00        3.12      3.49 o
  -7  -5   6      260.35      292.75      9.53 o
  -6  -5   6      275.10      283.74      8.91 o
  -5  -5   6      390.66      392.76     11.75 o
  -4  -5   6      701.63      713.53     18.32 o
  -3  -5   6      405.45      391.11     12.19 o
  -2  -5   6       10.84       15.50      1.57 o
  -1  -5   6      668.34      524.42     65.06 o
   0  -5   6        1.14        2.17      0.70 o
   1  -5   6       10.39        9.21      1.11 o
   2  -5   6        0.02       -0.04      0.63 o
   3  -5   6       16.30       16.29      1.28 o
   4  -5   6        0.19       -0.07      0.51 o
   5  -5   6        6.87        6.69      1.06 o
   6  -5   6       51.34       52.48      6.60 o
   7  -5   6       51.98       36.56      3.05 o
   8  -5   6        3.81        3.73      5.24 o
   9  -5   6        3.67        2.09      4.86 o
 -11  -4   6        5.73        7.02      4.27 o
 -10  -4   6        7.31        6.21      4.84 o
  -9  -4   6       16.59       15.66      5.49 o
  -8  -4   6        0.35       -3.36      3.36 o
  -7  -4   6        0.49       -0.57      3.60 o
  -6  -4   6      500.44      522.27     28.75 o
  -5  -4   6      100.49      103.50      4.15 o
  -4  -4   6       20.53       33.33      2.94 o
  -3  -4   6        5.05        2.43      1.26 o
  -2  -4   6        2.60        4.01      1.07 o
  -1  -4   6       23.46       34.57      1.27 o
   0  -4   6        0.01        0.47      1.13 o
   1  -4   6       30.06       48.66      4.14 o
   2  -4   6      145.47      136.36      8.49 o
   3  -4   6        0.59        0.18      0.98 o
   4  -4   6       21.70       23.77      2.66 o
   5  -4   6       34.19       27.41      3.53 o
   6  -4   6       62.76       47.23      2.55 o
   7  -4   6       28.03       25.64      4.00 o
   8  -4   6        3.30        3.71      2.01 o
   9  -4   6        0.83        3.08      4.62 o
 -11  -3   6       10.72        5.03      4.88 o
 -10  -3   6       20.24       17.29      6.23 o
  -9  -3   6       25.22       30.39      4.26 o
  -8  -3   6      126.35      117.03      6.89 o
  -7  -3   6        0.41        3.62      3.57 o
  -6  -3   6       33.21       31.23      3.74 o
  -5  -3   6        5.58        8.29      1.19 o
  -4  -3   6        0.53        1.10      1.28 o
  -3  -3   6       81.20       91.14      3.70 o
  -2  -3   6        7.28        4.39      1.40 o
  -1  -3   6       90.62      124.17      3.52 o
   0  -3   6      314.54      348.63     10.00 o
   1  -3   6        2.46        3.67      0.79 o
   2  -3   6       11.37       11.32      1.44 o
   3  -3   6       10.46       11.05      1.48 o
   4  -3   6       11.58       16.57      1.33 o
   5  -3   6      117.70      103.11      6.37 o
   6  -3   6       88.11       93.18      5.00 o
   7  -3   6        0.70       -0.28      1.62 o
   8  -3   6        1.82        3.13      2.05 o
   9  -3   6       47.38       44.73      6.95 o
 -11  -2   6        0.06       -2.19      4.09 o
 -10  -2   6      106.53       95.67      6.77 o
  -9  -2   6       41.59       44.29      5.81 o
  -8  -2   6       13.32       17.74      3.84 o
  -7  -2   6      138.26      121.95      5.94 o
  -6  -2   6      277.51      241.47      7.94 o
  -5  -2   6       54.20       51.27      2.21 o
  -4  -2   6       38.39       35.87      1.99 o
  -3  -2   6       48.17       48.19      2.37 o
  -2  -2   6      383.10      366.28     11.01 o
  -1  -2   6       82.05      119.81      3.34 o
   0  -2   6       99.76      113.67      2.66 o
   1  -2   6       23.36       20.03      0.98 o
   2  -2   6      294.87      278.06     13.13 o
   3  -2   6      358.25      344.66     17.68 o
   4  -2   6      109.63      125.01      4.57 o
   5  -2   6       59.95       57.60      3.46 o
   6  -2   6        2.04        2.75      2.00 o
   7  -2   6       25.25       26.87      2.80 o
   8  -2   6       11.33       24.72      8.57 o
   9  -2   6       79.40       76.14      5.06 o
 -11  -1   6      113.91      104.24      7.22 o
 -10  -1   6        0.10       -2.46      2.98 o
  -9  -1   6       66.43       64.74      5.30 o
  -8  -1   6      208.79      219.80      9.49 o
  -7  -1   6       56.11       52.16      4.24 o
  -6  -1   6       34.60       49.04      3.66 o
  -5  -1   6        2.00        2.05      1.26 o
  -4  -1   6      226.12      241.34      8.01 o
  -3  -1   6      459.55      528.65     11.32 o
  -2  -1   6      632.73      619.58     13.43 o
  -1  -1   6      178.02      171.93      3.33 o
   0  -1   6      484.26      494.20     11.84 o
   1  -1   6      782.64      808.39     19.92 o
   2  -1   6      133.23      108.85      4.51 o
   3  -1   6      224.80      207.43     10.10 o
   4  -1   6        4.14        6.20      2.18 o
   5  -1   6        1.08        2.62      1.93 o
   6  -1   6       46.59       49.03      2.93 o
   7  -1   6       40.39       43.15      4.39 o
   8  -1   6       71.34       74.54      3.78 o
 -12   0   6        1.44        2.33      3.11 o
 -11   0   6        4.71        8.56      3.73 o
 -10   0   6        0.41        1.07      3.42 o
  -9   0   6        1.24        6.53      3.70 o
  -8   0   6        0.42        2.44      3.46 o
  -7   0   6        5.97        4.51      2.53 o
  -6   0   6      154.75      155.19     10.15 o
  -5   0   6      375.22      354.70     10.87 o
  -4   0   6       75.40       68.16      2.21 o
  -3   0   6      389.10      416.53      7.05 o
  -2   0   6      243.49      235.59      3.83 o
  -1   0   6      174.13      191.59      3.06 o
   0   0   6       89.08       98.78      3.00 o
   1   0   6      423.46      415.42     11.07 o
   2   0   6      185.32      165.77     10.71 o
   3   0   6      212.25      183.21     11.74 o
   4   0   6      296.72      296.38      9.96 o
   5   0   6        0.42        0.93      1.73 o
   6   0   6        0.87        2.93      1.97 o
   7   0   6       31.05       31.55      2.32 o
   8   0   6      226.21      215.71      9.51 o
 -12   1   6       18.09       18.67      5.10 o
 -11   1   6        3.14        1.33      2.57 o
 -10   1   6       54.35       53.54      5.32 o
  -9   1   6        2.13        3.82      2.46 o
  -8   1   6       56.44       65.15      4.61 o
  -7   1   6        0.01        0.54      1.93 o
  -6   1   6       29.16       29.14      2.96 o
  -5   1   6      268.41      261.96      6.83 o
  -4   1   6        5.26        6.88      1.28 o
  -3   1   6       79.21       90.12      2.27 o
  -2   1   6      669.25      702.95     11.59 o
  -1   1   6     1812.84     1984.52     35.07 o
   0   1   6        0.00        0.91      0.84 o
   1   1   6      407.98      363.09      9.45 o
   2   1   6      647.73      586.32     30.78 o
   3   1   6       91.39       83.93      2.65 o
   4   1   6      279.96      289.28      9.57 o
   5   1   6        0.01        1.54      1.72 o
   6   1   6      156.61      168.05      5.21 o
   7   1   6       95.88       91.62      3.53 o
   8   1   6       30.13       32.57      2.90 o
 -12   2   6       78.58       73.72      5.52 o
 -11   2   6        1.71        5.01      3.11 o
 -10   2   6        9.65       22.67      3.83 o
  -9   2   6        2.56       -0.08      3.61 o
  -8   2   6        0.19       -0.86      3.15 o
  -7   2   6       63.16       60.21      2.65 o
  -6   2   6       10.44       10.06      1.47 o
  -5   2   6      212.14      192.27      5.42 o
  -4   2   6       41.09       44.24      2.64 o
  -3   2   6      223.38      229.42      6.49 o
  -2   2   6      109.39      112.81      2.84 o
  -1   2   6      104.77      125.17      3.33 o
   0   2   6      184.45      179.13      5.64 o
   1   2   6        3.78        1.88      0.88 o
   2   2   6        0.08        1.70      0.96 o
   3   2   6        0.05       -0.09      1.21 o
   4   2   6        1.07        1.52      0.89 o
   5   2   6      259.35      260.44      7.80 o
   6   2   6        6.29        7.35      1.69 o
   7   2   6        0.46       -1.92      1.92 o
   8   2   6       37.91       73.18     14.53 o
 -12   3   6       38.37       39.10      4.24 o
 -11   3   6       34.99       30.87      7.55 o
 -10   3   6       23.69       24.22      3.36 o
  -9   3   6       15.17       19.82      3.82 o
  -8   3   6       93.97       96.39      5.29 o
  -7   3   6        8.08        9.15      1.95 o
  -6   3   6       50.02       47.10      2.29 o
  -5   3   6       94.93       89.19      3.24 o
  -4   3   6      239.94      225.81      6.22 o
  -3   3   6       71.87       76.89      2.44 o
  -2   3   6       67.02       67.12      2.21 o
  -1   3   6        4.32        1.59      0.70 o
   0   3   6      149.90      149.21      8.01 o
   1   3   6        4.13        4.38      0.63 o
   2   3   6       26.78       26.92      2.49 o
   3   3   6      186.30      206.29      9.82 o
   4   3   6        1.60        0.85      0.99 o
   5   3   6       50.78       49.70      3.85 o
   6   3   6        0.73        0.44      1.93 o
   7   3   6       52.18       44.28      4.34 o
 -12   4   6        5.15        4.96      2.41 o
 -11   4   6       10.45       11.83      3.29 o
 -10   4   6       19.60       27.82      3.64 o
  -9   4   6        9.85        8.29      3.27 o
  -8   4   6       20.88       25.40      4.59 o
  -7   4   6      707.96      698.83     33.26 o
  -6   4   6        1.67        3.88      1.62 o
  -5   4   6       57.54       51.31      2.78 o
  -4   4   6      381.74      420.79     10.52 o
  -3   4   6        3.91        2.74      0.95 o
  -2   4   6       18.63       17.49      1.19 o
  -1   4   6       18.21       21.46      2.06 o
   0   4   6      117.10      124.27      5.11 o
   1   4   6      107.35       98.81      4.76 o
   2   4   6        8.03        7.60      3.52 o
   3   4   6        5.73        3.48      0.79 o
   4   4   6        2.07        0.21      2.77 o
   5   4   6       26.43       22.93      3.87 o
   6   4   6       41.08       36.69      3.95 o
   7   4   6       14.61       14.07      4.99 o
 -11   5   6        0.87        2.69      3.25 o
 -10   5   6       19.77       12.62      2.85 o
  -9   5   6      506.67      472.68     17.26 o
  -8   5   6      227.30      201.38      8.19 o
  -7   5   6       22.78       28.82      2.72 o
  -6   5   6       16.00       19.96      2.24 o
  -5   5   6       12.51       16.85      2.01 o
  -4   5   6        4.57        1.67      1.06 o
  -3   5   6      563.27      608.12     13.44 o
  -2   5   6       44.35       39.45      1.39 o
  -1   5   6       65.64       73.92      3.31 o
   0   5   6        2.49        1.91      2.12 o
   1   5   6      127.63      110.68      9.00 o
   2   5   6        0.92        0.00      2.77 o
   3   5   6        0.00        2.15      1.86 o
   4   5   6      144.69      134.70      8.21 o
   5   5   6       35.23       25.60      2.94 o
   6   5   6        2.84        0.75      2.08 o
 -11   6   6       30.15       18.85      2.91 o
 -10   6   6       49.33       45.58      3.46 o
  -9   6   6       26.78       32.88      3.31 o
  -8   6   6        8.11       17.02      3.33 o
  -7   6   6      115.67      110.50      4.56 o
  -6   6   6       13.53       21.27      2.71 o
  -5   6   6      423.91      441.69     11.28 o
  -4   6   6      926.28      958.92     19.21 o
  -3   6   6     1177.66     1164.30     26.49 o
  -2   6   6      353.23      362.21      8.63 o
  -1   6   6       40.72       42.63      3.19 o
   0   6   6      153.29      160.69      9.62 o
   1   6   6       17.77       16.63      4.48 o
   2   6   6       70.65       65.06      6.09 o
   3   6   6        8.82        5.03      2.44 o
   4   6   6        9.48        3.39      3.22 o
   5   6   6        5.19       -0.10      2.29 o
   6   6   6        0.04        1.37      6.23 o
 -11   7   6       56.90       58.15      3.93 o
 -10   7   6        0.00        1.63      2.04 o
  -9   7   6       31.79       45.71      4.01 o
  -8   7   6       15.49       15.31      2.45 o
  -7   7   6        6.02        8.61      2.02 o
  -6   7   6       40.61       46.46      2.63 o
  -5   7   6      650.91      629.07     13.41 o
  -4   7   6      581.64      601.89     14.06 o
  -3   7   6        4.08        5.39      1.28 o
  -2   7   6      137.68      137.64      5.35 o
  -1   7   6        1.80        2.90      2.01 o
   0   7   6       32.10       24.68      4.21 o
   1   7   6      124.24      137.01      7.02 o
   2   7   6       25.09       28.80      3.34 o
   3   7   6        0.05        1.97      1.94 o
   4   7   6        0.85       -1.04      1.99 o
   5   7   6        4.22        3.22      2.19 o
 -10   8   6        3.77        1.81      2.31 o
  -9   8   6       15.72       20.45      2.92 o
  -8   8   6        7.24        6.86      2.28 o
  -7   8   6       64.74       70.23      4.03 o
  -6   8   6        0.00        0.68      1.72 o
  -5   8   6       41.98       40.47      2.92 o
  -4   8   6       44.77       42.73      2.27 o
  -3   8   6       36.95       33.54      3.75 o
  -2   8   6        0.20        1.63      2.12 o
  -1   8   6      123.84      133.82      5.13 o
   0   8   6        5.46        9.72      5.10 o
   1   8   6       15.71        8.11      3.59 o
   2   8   6       49.32       41.17      3.85 o
   3   8   6       14.19       20.70      3.36 o
   4   8   6        0.17       -4.07      4.07 o
  -9   9   6        3.96        2.27      2.11 o
  -8   9   6        8.49        5.89      3.03 o
  -7   9   6       18.05       26.90      2.47 o
  -6   9   6       45.19       50.18      2.79 o
  -5   9   6       67.83       69.30      3.25 o
  -4   9   6       42.30       42.15      3.31 o
  -3   9   6        5.50        7.02      2.35 o
  -2   9   6       71.82       70.64      4.95 o
  -1   9   6        1.27        8.38      5.13 o
   0   9   6       90.04       84.53      8.28 o
   1   9   6       56.03       73.11      6.13 o
   2   9   6       35.80       39.70      4.39 o
   3   9   6        7.47        2.74      4.52 o
  -8  10   6       11.46       13.78      2.50 o
  -7  10   6       17.14       22.08      2.46 o
  -6  10   6      277.63      277.46      8.10 o
  -5  10   6        6.04       10.34      2.46 o
  -4  10   6        3.46        2.53      2.40 o
  -3  10   6        1.50       -0.45      2.75 o
  -2  10   6        2.08       -0.62      3.29 o
  -1  10   6       29.40       39.49      7.29 o
   0  10   6       72.44       78.21      5.63 o
   1  10   6        0.39        0.68      6.91 o
   2  10   6       35.53       38.18      4.62 o
  -7  11   6       15.26       14.19      3.11 o
  -6  11   6      113.50      122.87     20.57 o
  -5  11   6      120.41      125.10      7.71 o
  -4  11   6        6.76        5.14      3.71 o
  -3  11   6        2.14        0.29      2.57 o
  -2  11   6       29.50       36.69      7.56 o
  -1  11   6        8.89       10.64      3.58 o
   0  11   6        9.34        7.22      3.25 o
  -3 -12   7       13.69       15.81      5.13 o
  -2 -12   7       43.26       43.80      5.59 o
  -1 -12   7       13.75        7.14      3.42 o
   0 -12   7        3.89        0.42      2.72 o
   1 -12   7        4.14        5.24      3.85 o
   2 -12   7       98.54      123.28      8.15 o
   3 -12   7       13.89       10.68      5.12 o
  -5 -11   7        6.72        4.06      2.63 o
  -4 -11   7       45.77       57.08      7.15 o
  -3 -11   7       12.48       11.26      3.66 o
  -2 -11   7       16.38       16.29      3.58 o
  -1 -11   7        0.33       -1.16      3.33 o
   0 -11   7      201.90      274.86     12.02 o
   1 -11   7       90.46       92.27      6.77 o
   2 -11   7        1.71        1.45      3.25 o
   3 -11   7       95.89      101.67      6.40 o
   4 -11   7       43.85       46.41      5.90 o
   5 -11   7        1.81       -0.12      3.37 o
  -6 -10   7       37.63       30.60      3.89 o
  -5 -10   7        2.18       -0.32      3.00 o
  -4 -10   7        5.15        0.28      2.30 o
  -3 -10   7        0.00        0.09      2.36 o
  -2 -10   7       24.55       37.04      4.29 o
  -1 -10   7        3.81        1.87      7.61 o
   0 -10   7        0.67       -0.11      2.61 o
   1 -10   7       52.39       68.78      5.62 o
   2 -10   7      105.66      122.91     11.41 o
   3 -10   7       63.84       68.03      5.54 o
   4 -10   7        0.81        4.04      2.89 o
   5 -10   7        4.39        1.00      3.01 o
   6 -10   7       11.73       12.01      5.30 o
  -7  -9   7        0.39       -1.34      2.90 o
  -6  -9   7       13.67        7.21      3.88 o
  -5  -9   7        0.11        0.36      2.85 o
  -4  -9   7        5.91        2.18      3.09 o
  -3  -9   7       74.06       83.65      4.71 o
  -2  -9   7       22.78       13.28      2.37 o
  -1  -9   7       17.80       25.22      5.06 o
   0  -9   7        3.69        3.91      3.47 o
   1  -9   7      150.50      147.12      7.28 o
   2  -9   7       11.00        7.99      3.11 o
   3  -9   7        0.18       -2.61      2.75 o
   4  -9   7       11.51        9.31      3.02 o
   5  -9   7        5.36        2.29      2.35 o
   6  -9   7        6.50        5.20      3.63 o
  -8  -8   7       26.16       18.65      3.10 o
  -7  -8   7        3.32        4.80      3.20 o
  -6  -8   7        3.70        9.71      2.82 o
  -5  -8   7        0.83        6.09      2.86 o
  -4  -8   7      114.61      109.82      6.10 o
  -3  -8   7       34.10       39.48      5.34 o
  -2  -8   7       11.14        3.98      2.00 o
  -1  -8   7      172.59      181.89     11.91 o
   0  -8   7        1.03        4.02      3.52 o
   1  -8   7       59.17       62.66      4.57 o
   2  -8   7      180.11      163.53      6.84 o
   3  -8   7       92.12       93.89      5.32 o
   4  -8   7        0.25       -0.34      2.43 o
   5  -8   7       11.11        6.73      2.75 o
   6  -8   7      145.84      138.63     10.99 o
   7  -8   7       14.59       24.23      6.13 o
  -9  -7   7        7.53        1.93      4.37 o
  -8  -7   7       41.15       36.45      4.06 o
  -7  -7   7      143.71      143.57      6.35 o
  -6  -7   7      106.81      101.59      4.75 o
  -5  -7   7       17.29       12.74      3.37 o
  -4  -7   7      334.64      324.99     11.59 o
  -3  -7   7      385.29      385.21     12.72 o
  -2  -7   7       56.06       54.39      3.41 o
  -1  -7   7      223.03      200.50     19.12 o
   0  -7   7      224.17      175.54     24.62 o
   1  -7   7      549.15      530.58     17.39 o
   2  -7   7        7.63       10.51      2.78 o
   3  -7   7       68.70       77.66      6.01 o
   4  -7   7      164.69      179.46     12.35 o
   5  -7   7       19.55       29.02      4.55 o
   6  -7   7        2.56        2.05      3.63 o
   7  -7   7        0.11        1.20      4.11 o
 -10  -6   7       39.80       38.08      5.72 o
  -9  -6   7       56.95       73.84      6.36 o
  -8  -6   7        4.32        1.74      2.40 o
  -7  -6   7      141.87      145.18      6.40 o
  -6  -6   7      336.02      360.90     11.37 o
  -5  -6   7      361.03      367.15     10.83 o
  -4  -6   7      186.47      185.18      5.99 o
  -3  -6   7       42.20       43.57      2.75 o
  -2  -6   7       66.82       64.86      6.43 o
  -1  -6   7      591.56      609.56     26.56 o
   0  -6   7      105.65       89.39     18.31 o
   1  -6   7        0.51        2.71      0.87 o
   2  -6   7       48.89       36.79      2.80 o
   3  -6   7        5.81        4.28      1.13 o
   4  -6   7        0.70        0.76      1.16 o
   5  -6   7        1.79        0.34      3.01 o
   6  -6   7        6.66        5.99      4.72 o
   7  -6   7        0.84       -0.92      4.18 o
   8  -6   7       34.26       35.59      7.22 o
 -10  -5   7        0.96        3.98      4.40 o
  -9  -5   7       42.25       43.06      5.93 o
  -8  -5   7       20.16       27.69      4.99 o
  -7  -5   7       21.94       29.33      3.41 o
  -6  -5   7      100.11       99.13      4.81 o
  -5  -5   7      194.48      184.43      5.15 o
  -4  -5   7       23.71       23.07      2.42 o
  -3  -5   7      193.50      175.59      5.42 o
  -2  -5   7      241.81      244.13     14.58 o
  -1  -5   7      230.76      242.80     11.60 o
   0  -5   7      115.68      129.12      7.49 o
   1  -5   7        0.00        1.33      3.49 o
   2  -5   7       12.71       10.11      8.09 o
   3  -5   7       13.02       12.59      4.62 o
   4  -5   7       20.10       19.08      2.38 o
   5  -5   7       12.40       13.02      1.40 o
   6  -5   7      185.61      173.20     11.64 o
   7  -5   7        3.71       13.76      5.10 o
   8  -5   7        5.18       11.57      5.27 o
 -11  -4   7        0.44        0.74      4.18 o
 -10  -4   7        0.00       -1.91      4.20 o
  -9  -4   7        7.10        4.26      4.25 o
  -8  -4   7        2.09        8.85      4.04 o
  -7  -4   7       53.84       68.90      4.42 o
  -6  -4   7        4.70        4.41      1.13 o
  -5  -4   7       46.33       46.74      2.26 o
  -4  -4   7       60.64       65.81      4.31 o
  -3  -4   7       95.80       98.85      3.38 o
  -2  -4   7       79.84       83.58      4.01 o
  -1  -4   7        2.42        2.00      1.00 o
   0  -4   7        2.47        1.36      1.23 o
   1  -4   7      139.12       92.04     28.35 o
   2  -4   7       10.69        7.61      1.34 o
   3  -4   7        6.66        6.08      0.98 o
   4  -4   7      107.22      103.03      4.09 o
   5  -4   7       63.14       45.83      4.04 o
   6  -4   7      105.50       77.82      4.25 o
   7  -4   7       22.17       21.53      5.61 o
   8  -4   7        7.00        5.99      3.80 o
 -11  -3   7       14.98       12.59      4.76 o
 -10  -3   7       14.16       18.36      4.79 o
  -9  -3   7        2.50        3.77      5.73 o
  -8  -3   7       16.85       15.63      6.04 o
  -7  -3   7       80.64       82.89      4.92 o
  -6  -3   7       50.94       54.97      3.73 o
  -5  -3   7        2.35        2.78      1.23 o
  -4  -3   7       10.31       14.11      2.39 o
  -3  -3   7        0.67        3.38      1.36 o
  -2  -3   7      122.80      121.91      4.63 o
  -1  -3   7       12.55       16.87      1.20 o
   0  -3   7        0.00        2.14      1.10 o
   1  -3   7        0.76        4.42      1.03 o
   2  -3   7       11.66       10.18      0.99 o
   3  -3   7        0.84        2.81      0.67 o
   4  -3   7      176.50      159.17      6.10 o
   5  -3   7       36.13       35.94      2.71 o
   6  -3   7       25.99       31.28      2.45 o
   7  -3   7       32.60       30.88      3.25 o
   8  -3   7       10.99       25.91      5.68 o
 -11  -2   7        0.09       -3.37      3.37 o
 -10  -2   7       10.81       10.52      4.38 o
  -9  -2   7        2.27        0.52      3.56 o
  -8  -2   7      150.61      148.71      6.97 o
  -7  -2   7        2.13        2.34      0.94 o
  -6  -2   7       50.41       44.87      2.01 o
  -5  -2   7       12.12       16.51      1.63 o
  -4  -2   7       75.13       88.97      2.72 o
  -3  -2   7       29.09       35.51      1.79 o
  -2  -2   7       76.37       64.11      2.38 o
  -1  -2   7      132.76      109.34      5.57 o
   0  -2   7      293.56      321.73     10.90 o
   1  -2   7        1.52        0.09      0.43 o
   2  -2   7        1.90        1.56      0.51 o
   3  -2   7      109.34      106.88      8.85 o
   4  -2   7      167.55      166.76      5.21 o
   5  -2   7       20.74       23.70      2.11 o
   6  -2   7      137.52      155.36      5.69 o
   7  -2   7       10.34       10.76      2.17 o
   8  -2   7       12.37       23.41      4.96 o
 -11  -1   7       17.58       21.49      5.18 o
 -10  -1   7       62.91       56.29      5.48 o
  -9  -1   7        0.53       -1.31      2.46 o
  -8  -1   7        2.35        3.57      2.76 o
  -7  -1   7        9.72        6.09      0.76 o
  -6  -1   7       45.44       50.08      2.51 o
  -5  -1   7      175.18      191.00      4.60 o
  -4  -1   7       42.30       45.81      2.81 o
  -3  -1   7      167.37      160.01      3.48 o
  -2  -1   7     1275.40     1257.21     30.28 o
  -1  -1   7     1279.00     1293.40     43.61 o
   0  -1   7        4.02        3.25      1.52 o
   1  -1   7      213.96      180.61     11.10 o
   2  -1   7      102.33       82.42      6.34 o
   3  -1   7        2.19        2.68      0.97 o
   4  -1   7      400.17      410.44     11.02 o
   5  -1   7       55.68       59.33      3.45 o
   6  -1   7       15.58       20.87      2.42 o
   7  -1   7      114.03       92.95      4.46 o
   8  -1   7       82.15       75.54      3.52 o
 -12   0   7        2.76        4.13      2.86 o
 -11   0   7       32.79       28.91      4.21 o
 -10   0   7        1.95        8.86      4.40 o
  -9   0   7       47.80       47.95      5.24 o
  -8   0   7        3.90        8.82      3.06 o
  -7   0   7      139.12      144.91      6.54 o
  -6   0   7      327.74      367.70      9.31 o
  -5   0   7       86.10       86.65      2.89 o
  -4   0   7       41.68       48.66      2.20 o
  -3   0   7     1206.49     1250.86     23.72 o
  -2   0   7      184.39      152.66      2.88 o
  -1   0   7      155.07      149.25      2.77 o
   0   0   7      244.91      238.21     13.18 o
   1   0   7        5.16        7.25      0.92 o
   2   0   7      328.85      269.19     16.66 o
   4   0   7      435.77      423.78     14.29 o
   5   0   7      675.75      691.24     15.97 o
   6   0   7      235.63      259.41      7.03 o
   7   0   7       14.00       13.71      3.52 o
   8   0   7        4.87        5.33      2.14 o
 -12   1   7        0.10        2.03      2.96 o
 -11   1   7       14.92       16.47      3.57 o
 -10   1   7        1.64        4.78      3.06 o
  -9   1   7       51.06       59.59      4.57 o
  -8   1   7      193.38      189.36      7.95 o
  -7   1   7      103.89      104.14      5.28 o
  -6   1   7        0.30        3.92      1.64 o
  -5   1   7       12.90       18.32      2.03 o
  -4   1   7       22.54       26.33      1.92 o
  -3   1   7      143.37      140.24      4.62 o
  -2   1   7      252.35      248.42      4.37 o
  -1   1   7        7.42        7.39      0.92 o
   0   1   7      342.72      285.46     11.06 o
   1   1   7      259.35      234.68     11.85 o
   2   1   7     1678.90     1623.01     49.96 o
   3   1   7     2188.26     2231.76     95.00 o
   4   1   7        8.85       16.63      4.28 o
   5   1   7      149.69      151.12      4.73 o
   6   1   7       27.60       32.22      2.35 o
   7   1   7       37.81       39.39      3.28 o
 -12   2   7        1.65       -3.81      3.81 o
 -11   2   7       51.61       43.36      4.24 o
 -10   2   7        8.26       10.36      3.71 o
  -9   2   7        4.67        4.26      5.39 o
  -8   2   7       31.28       31.35      3.50 o
  -7   2   7        0.60        1.30      1.15 o
  -6   2   7        6.69       13.37      2.38 o
  -5   2   7       51.80       57.86      2.58 o
  -4   2   7       35.47       35.94      2.51 o
  -3   2   7      295.46      309.26      5.89 o
  -2   2   7       70.49       54.25      2.36 o
  -1   2   7      509.20      481.58     16.42 o
   0   2   7      184.76      153.04      6.07 o
   1   2   7      361.20      345.97      9.87 o
   2   2   7       24.93       32.11      1.98 o
   3   2   7       43.09       41.82      3.38 o
   4   2   7      189.72      168.82      8.56 o
   5   2   7       35.20       35.31      4.96 o
   6   2   7       38.94       49.57      4.69 o
   7   2   7       56.05       47.62      4.08 o
 -12   3   7        8.04        3.48      3.05 o
 -11   3   7        1.65        0.13      2.98 o
 -10   3   7        4.72        4.73      2.74 o
  -9   3   7        0.22        1.48      2.12 o
  -8   3   7        0.58        3.42      2.89 o
  -7   3   7       45.86       42.15      2.79 o
  -6   3   7       55.41       40.80      2.57 o
  -5   3   7       10.27       17.36      3.51 o
  -4   3   7      134.33      141.04      4.56 o
  -3   3   7       95.65       96.99      3.79 o
  -2   3   7      123.74      105.80      2.87 o
  -1   3   7        5.64        3.42      0.66 o
   0   3   7      390.45      365.07     20.76 o
   1   3   7       13.91       12.20      1.75 o
   2   3   7      413.76      356.03     18.72 o
   3   3   7       29.79       24.24      3.59 o
   4   3   7        9.76       14.82      4.04 o
   5   3   7        0.05       -2.67      3.18 o
   6   3   7       26.79       27.77      3.18 o
   7   3   7       51.47       53.57      3.80 o
 -11   4   7        0.45        0.43      3.08 o
 -10   4   7        5.75        4.31      2.98 o
  -9   4   7        5.70        8.72      3.33 o
  -8   4   7       29.21       31.16      3.09 o
  -7   4   7        3.49        4.11      1.65 o
  -6   4   7      532.81      510.80     13.30 o
  -5   4   7      140.97      152.22      4.69 o
  -4   4   7      906.92      947.58     23.68 o
  -3   4   7      778.29      765.65     16.34 o
  -2   4   7       92.86      100.07      3.04 o
  -1   4   7       11.51       14.26      2.11 o
   0   4   7      132.46      143.38      6.04 o
   1   4   7       27.97       34.00      4.24 o
   2   4   7       32.25       27.58      3.70 o
   3   4   7       89.36       85.21      6.78 o
   4   4   7        4.38        1.16      3.01 o
   5   4   7        9.83       11.09      3.56 o
   6   4   7       20.19       18.06      5.25 o
 -11   5   7       10.91       11.95      2.46 o
 -10   5   7        6.85        6.27      2.48 o
  -9   5   7       95.26       87.94      5.77 o
  -8   5   7      110.72      101.85      5.91 o
  -7   5   7      122.86      132.11      4.67 o
  -6   5   7      246.10      239.37      6.81 o
  -5   5   7      726.84      755.49     19.21 o
  -4   5   7      100.83       86.69      2.95 o
  -3   5   7       39.02       35.33      2.21 o
  -2   5   7       10.47        6.06      1.08 o
  -1   5   7       59.36       68.34      3.85 o
   0   5   7       27.15       25.31      2.97 o
   1   5   7        1.17        3.42      2.84 o
   2   5   7      237.41      231.30     12.70 o
   3   5   7       62.30       55.66      5.01 o
   4   5   7        3.08        6.84      3.46 o
   5   5   7       12.79       17.42      3.76 o
   6   5   7        1.72        8.49      7.08 o
 -11   6   7       11.00        7.31      2.95 o
 -10   6   7        0.00        3.70      2.44 o
  -9   6   7       43.54       51.53      3.69 o
  -8   6   7        1.91       -0.64      2.39 o
  -7   6   7        1.74        3.56      1.75 o
  -6   6   7        1.52        3.98      2.42 o
  -5   6   7        1.97        2.36      1.97 o
  -4   6   7      243.79      229.24      6.74 o
  -3   6   7        0.35        0.77      1.15 o
  -2   6   7      147.93      134.66      6.71 o
  -1   6   7        0.09        0.51      1.94 o
   0   6   7      732.33      661.85     21.72 o
   1   6   7      586.19      543.41     25.19 o
   2   6   7       16.64       16.80      4.38 o
   3   6   7        2.97        5.65      3.49 o
   4   6   7        0.46        1.03      2.91 o
   5   6   7        0.00       -0.62      2.43 o
 -10   7   7       26.15       22.23      4.70 o
  -9   7   7       23.16       24.01      3.59 o
  -8   7   7        4.25        3.67      2.14 o
  -7   7   7        1.71        5.20      1.73 o
  -6   7   7       42.41       41.37      2.62 o
  -5   7   7        3.04        4.33      1.71 o
  -4   7   7      274.83      277.52      6.86 o
  -3   7   7       21.51       25.86      2.87 o
  -2   7   7       44.62       44.31      3.68 o
  -1   7   7      319.19      308.24     11.08 o
   0   7   7       24.24       26.13      2.79 o
   1   7   7       88.89       99.31      7.49 o
   2   7   7       12.87       23.34      3.19 o
   3   7   7        0.98        2.16      3.35 o
   4   7   7        5.81        5.39      2.50 o
 -10   8   7        0.02        0.85      2.60 o
  -9   8   7       12.05       12.71      2.42 o
  -8   8   7       14.99       14.95      2.96 o
  -7   8   7       19.31       22.72      2.57 o
  -6   8   7       13.29       17.12      2.34 o
  -5   8   7        0.01       -1.62      1.62 o
  -4   8   7       11.71       21.14      2.49 o
  -3   8   7        2.27        2.90      1.88 o
  -2   8   7       54.05       53.12      6.03 o
  -1   8   7       21.52       26.23      3.44 o
   0   8   7       16.77       22.62      5.44 o
   1   8   7        5.94       -0.28      1.88 o
   2   8   7        0.13        1.79      2.50 o
   3   8   7       50.22       60.19      7.48 o
  -9   9   7        1.75        0.82      1.86 o
  -8   9   7       21.77       16.26      2.89 o
  -7   9   7        8.05        5.96      2.08 o
  -6   9   7       66.59       76.31      5.16 o
  -5   9   7        0.09        0.20      2.19 o
  -4   9   7       13.50       14.95      2.97 o
  -3   9   7       12.20       10.45      2.42 o
  -2   9   7        0.34       -2.06      2.34 o
  -1   9   7       26.78       25.87      4.55 o
   0   9   7        3.89        3.56      4.93 o
   1   9   7      140.98      163.53      7.70 o
   2   9   7        6.92        4.88      3.13 o
  -8  10   7       55.02       69.66      4.67 o
  -7  10   7       43.68       45.18      4.42 o
  -6  10   7       15.31       17.26      3.37 o
  -5  10   7       54.94       54.84      3.74 o
  -4  10   7        0.47       -0.86      2.69 o
  -3  10   7       19.74       12.30      3.17 o
  -2  10   7        0.08       -2.89      2.89 o
  -1  10   7       44.70       56.12      6.40 o
   0  10   7       47.62       56.86      4.75 o
  -6  11   7        0.05        3.56      3.01 o
  -5  11   7        0.00        0.29      2.47 o
  -4  11   7        0.79        1.39      2.51 o
  -3  11   7        0.08        3.33      3.09 o
  -2  11   7      113.92      128.98      9.38 o
  -2 -12   8        0.76       -0.41      4.52 o
  -1 -12   8        0.14       -1.95      5.00 o
   0 -12   8        0.42        2.36      4.84 o
   1 -12   8      130.58      154.67     10.59 o
   2 -12   8       13.44       14.06      4.48 o
  -5 -11   8        7.75       23.17      5.78 o
  -4 -11   8       15.81       25.32      4.93 o
  -3 -11   8        7.98       11.12      5.37 o
  -2 -11   8       37.76       43.84      7.22 o
  -1 -11   8       30.12       34.60      6.64 o
   0 -11   8       10.83       23.59      3.97 o
   1 -11   8        9.19       11.91      3.54 o
   2 -11   8        1.01        3.78      2.97 o
   3 -11   8        0.01       -0.45      2.64 o
   4 -11   8       12.20       10.22      3.20 o
  -6 -10   8       14.35       28.95      4.59 o
  -5 -10   8        0.02        1.81      2.51 o
  -4 -10   8       28.46       34.50      6.98 o
  -3 -10   8        4.45       20.43      4.24 o
  -2 -10   8        9.29        6.84      5.37 o
  -1 -10   8        0.44        2.77      3.52 o
   0 -10   8       23.17       15.84      6.13 o
   1 -10   8        0.69        1.31      3.19 o
   2 -10   8       33.65       36.94      4.06 o
   3 -10   8        1.13        2.90      3.14 o
   4 -10   8        0.18        0.63      2.43 o
   5 -10   8       49.37       68.51      7.91 o
  -7  -9   8        2.39        3.02      2.90 o
  -6  -9   8        9.34       11.96      3.10 o
  -5  -9   8        0.35        3.47      3.34 o
  -4  -9   8        0.00       -2.35      2.35 o
  -3  -9   8       11.46        9.17      2.34 o
  -2  -9   8       22.47       28.68      4.72 o
  -1  -9   8        0.01       -1.85      4.38 o
   0  -9   8       64.39       71.52      8.21 o
   1  -9   8        2.46        6.30      5.48 o
   2  -9   8        5.16        8.18      3.76 o
   3  -9   8       20.25       32.13      5.65 o
   4  -9   8       25.87       28.23      5.99 o
   5  -9   8        8.74       14.75      5.54 o
   6  -9   8        8.16        5.30      4.96 o
  -8  -8   8       39.58       44.25      4.68 o
  -7  -8   8       71.50       57.49      4.39 o
  -6  -8   8      170.22      156.65      6.37 o
  -5  -8   8        9.71       13.15      2.59 o
  -4  -8   8        2.26        1.34      2.15 o
  -3  -8   8       14.32       16.50      3.17 o
  -2  -8   8       28.43       23.72      2.04 o
  -1  -8   8      104.43      101.40      7.56 o
   0  -8   8        0.87        4.69      4.59 o
   1  -8   8       30.75       23.89      5.89 o
   2  -8   8       30.38       30.25      6.23 o
   3  -8   8      142.09      150.47     11.05 o
   4  -8   8        6.21       10.40      5.13 o
   5  -8   8       51.28       58.79      6.95 o
   6  -8   8       39.88       33.88      6.67 o
  -9  -7   8       52.07       52.54      5.49 o
  -8  -7   8       97.74      113.32      6.08 o
  -7  -7   8        0.64       -0.66      2.32 o
  -6  -7   8       37.93       32.98      3.74 o
  -5  -7   8       67.74       63.80      3.76 o
  -4  -7   8       65.83       53.48      4.57 o
  -3  -7   8      109.50      100.03      3.94 o
  -2  -7   8        0.21        1.68      1.39 o
  -1  -7   8      523.14      531.06     15.90 o
   0  -7   8       22.54       27.51      5.65 o
   1  -7   8      195.70      235.89     14.20 o
   2  -7   8      140.38      139.93      8.38 o
   3  -7   8      310.50      313.64     15.57 o
   4  -7   8       35.31       38.26      6.09 o
   5  -7   8        2.97        7.12      4.89 o
   6  -7   8       24.44       26.21      4.59 o
   7  -7   8        0.15       -1.54      4.24 o
  -9  -6   8       19.73       23.57     15.83 o
  -8  -6   8        5.74        9.25      3.33 o
  -7  -6   8        8.86       13.38      3.36 o
  -6  -6   8       80.03       74.89      4.21 o
  -5  -6   8        0.00       -1.71      2.02 o
  -4  -6   8       55.54       60.71      3.24 o
  -3  -6   8     1227.19     1260.99     33.16 o
  -2  -6   8        4.03        1.84      1.42 o
  -1  -6   8       71.28       55.27      3.29 o
   0  -6   8      431.02      468.87     22.93 o
   1  -6   8      438.08      437.01     21.49 o
   2  -6   8        1.68        7.60      4.69 o
   3  -6   8      105.52      114.06      7.15 o
   4  -6   8       85.13       96.92      8.32 o
   5  -6   8       92.72       93.66      8.56 o
   6  -6   8       70.00       60.26      5.85 o
   7  -6   8        0.04        4.69      4.69 o
 -10  -5   8       26.24       31.61      5.56 o
  -9  -5   8        1.04        3.82      3.39 o
  -8  -5   8       14.06       22.96      3.83 o
  -7  -5   8       60.78       73.89      4.78 o
  -6  -5   8       91.75       89.89      4.44 o
  -5  -5   8      818.20      871.63     19.87 o
  -4  -5   8       85.53       89.85      5.05 o
  -3  -5   8      115.21      117.04      4.12 o
  -2  -5   8      252.42      251.55     23.01 o
  -1  -5   8      334.17      272.58     43.65 o
   0  -5   8       31.36       30.46      4.18 o
   1  -5   8      228.13      233.77     11.36 o
   2  -5   8       16.54       22.96      5.03 o
   3  -5   8       67.79       67.18      6.74 o
   4  -5   8       70.88       66.90      5.65 o
   5  -5   8       85.08      101.36      8.45 o
   6  -5   8       35.89       41.99      5.13 o
   7  -5   8        0.28       -1.54      3.11 o
 -10  -4   8       28.01       32.21      5.65 o
  -9  -4   8       26.37       43.27      6.55 o
  -8  -4   8        0.39        1.22      2.48 o
  -7  -4   8      345.36      335.64     10.51 o
  -6  -4   8       12.81       15.93      1.84 o
  -5  -4   8      219.89      226.86      5.81 o
  -4  -4   8       10.90       14.79      2.05 o
  -3  -4   8      232.18      220.65      5.86 o
  -2  -4   8       49.92       47.34      4.04 o
  -1  -4   8      179.24      180.08     10.40 o
   0  -4   8        0.48       -0.28      0.97 o
   1  -4   8       25.97       19.28      1.21 o
   2  -4   8        5.25        5.63      0.91 o
   3  -4   8       46.79       39.26      4.86 o
   4  -4   8       14.56       12.63      4.35 o
   5  -4   8       33.42       33.23      5.30 o
   6  -4   8        0.00        1.51      3.80 o
   7  -4   8       46.64       46.37      6.26 o
 -11  -3   8        0.00       -2.71      3.43 o
 -10  -3   8        8.67        5.31      4.08 o
  -9  -3   8       89.19       88.87     11.19 o
  -8  -3   8       29.61       39.65      4.70 o
  -7  -3   8       18.66       22.98      1.94 o
  -6  -3   8       27.41       31.14      1.92 o
  -5  -3   8      243.70      247.18      5.92 o
  -4  -3   8       71.96       79.16      2.80 o
  -3  -3   8      131.58      127.83      5.17 o
  -2  -3   8       11.48        9.87      0.75 o
  -1  -3   8       11.36       16.84      2.19 o
   0  -3   8       27.99       23.18      2.50 o
   1  -3   8       10.08        6.72      1.08 o
   2  -3   8        6.42        2.80      1.81 o
   3  -3   8       23.28       20.51      2.92 o
   4  -3   8       18.64       22.68      3.24 o
   5  -3   8      110.85      116.28     16.10 o
   6  -3   8        7.19        2.81      3.73 o
   7  -3   8       15.88       26.35      4.76 o
 -11  -2   8        2.04        4.61      5.20 o
 -10  -2   8        1.37        8.89      4.12 o
  -9  -2   8       11.64       16.78      3.11 o
  -8  -2   8        5.36        4.39      3.20 o
  -7  -2   8       84.92       78.24      3.00 o
  -6  -2   8       24.04       25.32      1.83 o
  -5  -2   8        6.80       13.74      1.58 o
  -4  -2   8       11.04       13.07      1.91 o
  -3  -2   8       11.10       11.39      1.21 o
  -2  -2   8      137.05      131.20      4.72 o
  -1  -2   8        6.73        6.81      1.12 o
   0  -2   8       13.29       10.53      1.83 o
   1  -2   8      115.24       93.85      7.79 o
   2  -2   8       39.32       29.15      2.00 o
   3  -2   8       50.50       55.67      2.94 o
   4  -2   8       98.03       90.37      5.25 o
   5  -2   8        9.92        8.65      1.89 o
   6  -2   8       81.01       88.46      5.07 o
   7  -2   8        0.07        1.16      3.08 o
 -11  -1   8       13.05        7.54      3.85 o
 -10  -1   8       12.35       18.73      4.57 o
  -9  -1   8       10.03        7.36      3.82 o
  -8  -1   8       52.05       49.20      5.41 o
  -7  -1   8       35.64       38.48      2.43 o
  -6  -1   8        0.14        1.09      1.53 o
  -5  -1   8       50.65       52.11      2.30 o
  -4  -1   8      212.68      230.14      7.76 o
  -3  -1   8       13.34       23.32      1.62 o
  -2  -1   8       65.77       74.28      2.38 o
  -1  -1   8        7.14        5.26      1.19 o
   0  -1   8        0.42        2.20      0.78 o
   1  -1   8      239.86      226.20     27.67 o
   2  -1   8      416.88      355.82     44.88 o
   3  -1   8      298.52      305.80     10.14 o
   4  -1   8       41.53       38.65      3.23 o
   5  -1   8        0.34        0.18      1.58 o
   6  -1   8       46.33       50.22      3.46 o
   7  -1   8       10.69       13.90      2.58 o
 -11   0   8        7.60        9.07      8.23 o
 -10   0   8       57.88       56.91      4.69 o
  -9   0   8       37.57       41.05      8.06 o
  -8   0   8        5.02        5.80      3.16 o
  -7   0   8       24.97       29.68      3.73 o
  -6   0   8      139.19      146.97      4.88 o
  -5   0   8      250.64      251.52      5.92 o
  -4   0   8        6.25        6.23      1.22 o
  -3   0   8      651.75      700.09     14.37 o
  -2   0   8      506.46      516.95     13.24 o
  -1   0   8       22.69       26.23      1.54 o
   0   0   8        1.30        0.57      0.92 o
   1   0   8       38.17       30.61      3.80 o
   2   0   8       14.85       14.18      3.59 o
   3   0   8       61.55       60.76      3.06 o
   4   0   8      298.54      300.18      9.88 o
   5   0   8        1.67        1.48      1.34 o
   6   0   8        5.09       10.79      2.10 o
   7   0   8      165.46      158.15      7.31 o
 -12   1   8        0.68       -2.01      3.37 o
 -11   1   8       15.24       17.25      5.34 o
 -10   1   8       22.71       19.14      3.71 o
  -9   1   8       52.21       58.02      5.92 o
  -8   1   8       74.00       75.95      6.14 o
  -7   1   8       69.62       73.24      4.59 o
  -6   1   8      162.24      176.80      5.62 o
  -5   1   8      308.50      310.30      7.14 o
  -4   1   8      100.45      116.54      4.19 o
  -3   1   8      224.82      237.39      8.72 o
  -2   1   8      136.97      148.64      5.64 o
  -1   1   8      125.85      115.71      5.79 o
   0   1   8       61.69       54.81      3.84 o
   1   1   8      403.71      357.47     28.91 o
   2   1   8      432.86      425.99     20.94 o
   3   1   8      161.59      163.67      9.96 o
   4   1   8        0.07        0.98      2.02 o
   5   1   8      112.31      103.85      6.25 o
   6   1   8        0.16        2.22      2.28 o
   7   1   8       18.13       20.56      3.21 o
 -11   2   8       63.98       70.81      9.89 o
 -10   2   8       39.46       38.47      4.86 o
  -9   2   8        9.81       10.74      2.69 o
  -8   2   8        0.19        0.02      1.36 o
  -7   2   8      215.19      209.30      8.64 o
  -6   2   8       16.93       18.88      2.38 o
  -5   2   8      639.83      627.84     15.68 o
  -4   2   8        0.63        1.54      1.48 o
  -3   2   8        8.98       12.20      1.48 o
  -2   2   8       43.67       48.81      1.96 o
  -1   2   8      100.81       91.64      4.83 o
   0   2   8      832.26      729.57    100.77 o
   1   2   8      221.65      215.36      7.13 o
   2   2   8      159.36      158.28      5.84 o
   3   2   8        3.40        3.73      1.65 o
   4   2   8      363.24      350.94     17.86 o
   5   2   8        2.79        3.38      2.25 o
   6   2   8       33.36       31.59      3.20 o
 -11   3   8        1.26        3.81      3.46 o
 -10   3   8       92.66       94.14      5.67 o
  -9   3   8      400.67      392.41     14.79 o
  -8   3   8       23.98       20.78      1.86 o
  -7   3   8       33.36       26.32      2.14 o
  -6   3   8       86.27       91.35      5.66 o
  -5   3   8       98.73       98.79      4.78 o
  -4   3   8      227.54      217.32      6.36 o
  -3   3   8      116.95      114.22      4.29 o
  -2   3   8      388.95      356.43     18.50 o
  -1   3   8       27.64       30.80      1.75 o
   0   3   8      397.91      408.46     16.84 o
   1   3   8        5.15        3.88      2.15 o
   2   3   8      432.60      414.14     13.18 o
   3   3   8        3.52        6.30      3.94 o
   4   3   8       12.23       10.75      4.04 o
   5   3   8        1.05        2.64      2.53 o
   6   3   8        2.19        3.33      3.79 o
 -11   4   8      164.63      153.33      9.12 o
 -10   4   8       38.94       41.71      4.13 o
  -9   4   8       59.82       59.68      4.16 o
  -8   4   8       52.67       49.22      3.14 o
  -7   4   8      136.64      118.63      4.69 o
  -6   4   8      368.43      357.36     21.08 o
  -5   4   8      602.10      580.27     14.87 o
  -4   4   8      196.06      194.84      6.15 o
  -3   4   8      312.56      289.32     11.75 o
  -2   4   8      126.43      138.38      4.85 o
  -1   4   8       36.98       35.32      2.77 o
   0   4   8       51.79       70.21      4.33 o
   1   4   8       93.60       87.30      4.76 o
   2   4   8       11.44       11.90      2.47 o
   3   4   8        6.54        6.78      3.76 o
   4   4   8        0.12        3.18      3.35 o
   5   4   8       25.48       23.89      4.24 o
 -11   5   8        0.47        3.34      2.78 o
 -10   5   8        3.53        3.04      6.02 o
  -9   5   8        5.32        4.40      4.79 o
  -8   5   8        0.04       -0.60      1.61 o
  -7   5   8       89.19       77.60      3.41 o
  -6   5   8      187.96      182.66      5.94 o
  -5   5   8      821.81      828.03     21.25 o
  -4   5   8       91.51       92.66      4.14 o
  -3   5   8       22.30       24.45      2.24 o
  -2   5   8        3.26        1.10      1.89 o
  -1   5   8      112.85       92.42      4.55 o
   0   5   8       46.56       36.48      3.86 o
   1   5   8       54.43       49.91      5.73 o
   2   5   8        4.73        2.19      2.84 o
   3   5   8       45.78       38.40      4.14 o
   4   5   8       39.51       36.41      4.96 o
   5   5   8        7.13        9.58      3.56 o
 -11   6   8       14.77        5.93      2.85 o
 -10   6   8       25.53       20.77      3.37 o
  -9   6   8        6.31        6.09      2.92 o
  -8   6   8       62.40       73.29      3.25 o
  -7   6   8       24.55       27.28      2.67 o
  -6   6   8       17.96       18.95      2.25 o
  -5   6   8       13.21       17.74      2.41 o
  -4   6   8        4.53        5.61      1.77 o
  -3   6   8       17.31       15.83      1.79 o
  -2   6   8      244.44      234.89      7.58 o
  -1   6   8       22.37       14.61      4.98 o
   0   6   8       43.75       38.59      5.85 o
   1   6   8       16.06       16.63      2.93 o
   2   6   8       81.67       75.46      5.61 o
   3   6   8        5.66        6.64      3.87 o
   4   6   8       66.76       74.88      6.78 o
 -10   7   8        0.56       -2.60      2.60 o
  -9   7   8        4.75        4.90      2.93 o
  -8   7   8        2.90        2.76      1.89 o
  -7   7   8       48.17       50.04      3.34 o
  -6   7   8       10.19       13.44      2.40 o
  -5   7   8        1.88        2.77      1.62 o
  -4   7   8       64.63       64.02      3.43 o
  -3   7   8       57.21       58.05      4.56 o
  -2   7   8        0.66        3.45      1.82 o
  -1   7   8        9.88       12.43      2.90 o
   0   7   8       36.29       39.21      3.96 o
   1   7   8        1.75       -0.79      3.70 o
   2   7   8       61.33       58.82      4.15 o
   3   7   8       11.63       18.75      4.18 o
  -9   8   8       24.44       21.22      2.96 o
  -8   8   8        8.87       11.15      2.20 o
  -7   8   8       27.69       25.39      2.48 o
  -6   8   8        7.90        9.24      2.11 o
  -5   8   8        8.06        9.63      2.15 o
  -4   8   8       25.83       24.95      3.11 o
  -3   8   8       21.20       28.38      3.58 o
  -2   8   8        1.85        3.51      4.04 o
  -1   8   8        2.87        3.58      2.54 o
   0   8   8       21.37       12.96      3.56 o
   1   8   8        6.41       15.37      6.69 o
   2   8   8        6.78        7.98      2.76 o
  -8   9   8        4.87        3.49      2.81 o
  -7   9   8      117.56      122.12      5.15 o
  -6   9   8       47.73       53.13      4.12 o
  -5   9   8       18.02       18.21      3.04 o
  -4   9   8        5.79        5.65      2.71 o
  -3   9   8       27.92       26.25      2.98 o
  -2   9   8        9.88       12.01      2.68 o
  -1   9   8       11.14       17.25      4.55 o
   0   9   8        0.46       -0.27      4.35 o
   1   9   8       18.24       24.14      4.00 o
  -7  10   8        8.54        8.49      2.49 o
  -6  10   8       49.34       50.61      3.74 o
  -5  10   8       60.83       61.55      4.75 o
  -4  10   8       27.82       25.47      3.24 o
  -3  10   8        6.82        6.74      3.08 o
  -2  10   8        6.87        5.72      5.34 o
  -1  10   8       14.30       17.73      6.88 o
  -4 -11   9       40.72       55.75      7.67 o
  -3 -11   9        0.14        4.00      5.00 o
  -2 -11   9       39.67       48.97      7.29 o
  -1 -11   9       68.50       91.65      9.48 o
   0 -11   9       65.10       66.29      6.81 o
   1 -11   9       60.45       59.65      8.32 o
   2 -11   9        5.39        3.90      5.30 o
   3 -11   9        0.03        0.31      4.83 o
  -6 -10   9       75.51       65.64      8.14 o
  -5 -10   9       20.86       27.38      6.16 o
  -4 -10   9       12.88       12.66      5.78 o
  -3 -10   9       32.07       34.67      6.88 o
  -2 -10   9       77.70       75.39      8.49 o
  -1 -10   9       35.02       24.57      6.30 o
   0 -10   9        8.16        7.32      5.82 o
   1 -10   9        7.88        6.78      4.04 o
   2 -10   9        0.92        1.13      4.59 o
   3 -10   9       17.27       15.54      5.48 o
   4 -10   9        6.84        5.24      4.59 o
  -7  -9   9       28.61       25.21      6.53 o
  -6  -9   9        9.13        7.55      2.91 o
  -5  -9   9       68.18       56.64      3.96 o
  -4  -9   9       16.47       14.59      3.32 o
  -3  -9   9        0.04       -1.44      4.96 o
  -2  -9   9       17.56       16.84      5.89 o
  -1  -9   9       15.93       23.92      6.30 o
   0  -9   9       42.45       38.23      5.58 o
   1  -9   9       59.08       71.35      6.43 o
   2  -9   9        0.95        5.20      3.80 o
   3  -9   9       24.73       35.56      4.83 o
   4  -9   9        5.01       12.80      5.61 o
   5  -9   9       11.45       13.11      4.41 o
  -8  -8   9       26.74       19.13      3.86 o
  -7  -8   9       87.71       71.66      4.93 o
  -6  -8   9       11.36        5.90      2.81 o
  -5  -8   9        0.00       -0.63      2.07 o
  -4  -8   9       24.91       20.70      2.54 o
  -3  -8   9       64.66       68.23      3.78 o
  -2  -8   9       50.24       52.53      6.02 o
  -1  -8   9      105.70      100.44      9.27 o
   0  -8   9        1.17       -3.87      4.79 o
   1  -8   9       18.96       20.57      4.04 o
   2  -8   9        0.67       -1.71      3.18 o
   3  -8   9       29.07       22.65      4.00 o
   4  -8   9       12.94       16.29      3.94 o
   5  -8   9        0.19        1.64      4.45 o
  -9  -7   9        0.75        2.93      2.43 o
  -8  -7   9       35.26       37.71      4.16 o
  -7  -7   9       20.61       22.33      3.42 o
  -6  -7   9       26.39       23.20      4.72 o
  -5  -7   9        9.45       13.25      2.49 o
  -4  -7   9       16.60       11.38      2.05 o
  -3  -7   9       92.80       91.25      3.96 o
  -2  -7   9       66.88       60.26      2.35 o
  -1  -7   9       88.49       77.48      8.49 o
   0  -7   9       44.54       39.22      6.33 o
   1  -7   9        0.07       -2.50      3.18 o
   2  -7   9        0.01       -2.22      4.28 o
   3  -7   9       50.65       60.20      5.61 o
   4  -7   9        3.51        4.52      3.42 o
   5  -7   9       34.64       35.62      5.99 o
   6  -7   9        4.24        1.95      3.08 o
  -9  -6   9       53.07       54.78      6.09 o
  -8  -6   9       25.05       33.69      3.82 o
  -7  -6   9        0.00       -1.46      3.15 o
  -6  -6   9      148.61      139.61      5.62 o
  -5  -6   9      100.44       93.87      4.55 o
  -4  -6   9       39.74       43.31      2.87 o
  -3  -6   9       15.85       15.81      1.69 o
  -2  -6   9      261.07      261.74     11.67 o
  -1  -6   9       12.09        8.24      1.05 o
   0  -6   9      187.63      197.39     12.32 o
   1  -6   9      132.45      130.04      8.25 o
   2  -6   9        1.03        8.35      4.31 o
   3  -6   9       86.36       94.45      8.04 o
   4  -6   9      154.71      164.13     11.12 o
   5  -6   9       28.24       22.72      4.14 o
   6  -6   9        6.28        3.94      4.45 o
 -10  -5   9       52.87       61.40      6.15 o
  -9  -5   9        0.00       -1.62      3.55 o
  -8  -5   9       26.12       28.70      3.28 o
  -7  -5   9       76.79       73.48      4.27 o
  -6  -5   9       76.60       77.72      5.15 o
  -5  -5   9        0.10        0.10      1.85 o
  -4  -5   9      124.51      124.61      4.40 o
  -3  -5   9      219.85      235.46      8.67 o
  -2  -5   9      230.59      171.09     21.90 o
  -1  -5   9       30.94       20.82      2.78 o
   0  -5   9        9.18        6.02      3.59 o
   1  -5   9        3.40        0.27      3.73 o
   2  -5   9      104.26       90.93      6.26 o
   3  -5   9       11.54       11.67      3.63 o
   4  -5   9       50.34       43.56      6.13 o
   5  -5   9      103.89       97.05      8.18 o
   6  -5   9       22.95       19.37      5.41 o
 -10  -4   9        5.74        2.90      3.35 o
  -9  -4   9        9.22        6.05      5.65 o
  -8  -4   9      155.14      169.52      6.51 o
  -7  -4   9       21.23       23.57      2.75 o
  -6  -4   9        1.86        1.85      2.06 o
  -5  -4   9       87.93      103.39      3.59 o
  -4  -4   9      143.21      156.72      5.19 o
  -3  -4   9       20.23       16.91      1.53 o
  -2  -4   9      235.91      233.86      7.58 o
  -1  -4   9       33.20       29.29      4.14 o
   0  -4   9       28.32       20.82      3.13 o
   1  -4   9       63.15       74.30      6.84 o
   2  -4   9       29.50       32.00      3.30 o
   3  -4   9       83.23       80.08      5.92 o
   4  -4   9       36.20       32.34      5.10 o
   5  -4   9       34.20       37.95      5.44 o
   6  -4   9        1.47       -0.48      2.74 o
   7  -4   9       58.33       66.66      5.85 o
 -11  -3   9        1.48        7.74      5.30 o
 -10  -3   9        4.73        5.66      4.02 o
  -9  -3   9       98.54      104.79      8.25 o
  -8  -3   9       37.41       37.52      3.19 o
  -7  -3   9        2.96        0.99      1.31 o
  -6  -3   9      178.93      186.24      4.95 o
  -5  -3   9       22.82       20.51      2.17 o
  -4  -3   9      114.89      116.80      6.29 o
  -3  -3   9      280.46      279.39      7.77 o
  -2  -3   9      370.48      369.53     18.07 o
  -1  -3   9        0.01        0.87      1.22 o
   0  -3   9      102.76       79.16     15.93 o
   1  -3   9        0.04        0.29      1.10 o
   2  -3   9      128.88      116.29      7.46 o
   3  -3   9        5.39        2.62      2.14 o
   4  -3   9       28.34       29.57      4.45 o
   5  -3   9       14.20        8.69      3.94 o
   6  -3   9        0.25        2.87      3.25 o
   7  -3   9        0.44        2.16      3.32 o
 -11  -2   9       40.46       44.79      5.78 o
 -10  -2   9       56.38       43.79      4.67 o
  -9  -2   9       14.83       13.32      3.93 o
  -8  -2   9      119.62      124.86      6.35 o
  -7  -2   9       52.15       54.39      2.97 o
  -6  -2   9        4.78        5.49      1.83 o
  -5  -2   9       46.63       54.76      2.40 o
  -4  -2   9      416.81      394.21      8.60 o
  -3  -2   9      310.30      301.12      6.65 o
  -2  -2   9      135.09      134.06      5.61 o
  -1  -2   9      284.23      314.50     13.21 o
   0  -2   9      235.41      201.22     36.74 o
   1  -2   9       28.64       35.11      4.55 o
   2  -2   9      161.86      131.58     11.96 o
   3  -2   9      122.42      125.94      7.77 o
   4  -2   9        0.32        1.79      2.46 o
   5  -2   9       17.27       20.29      3.87 o
   6  -2   9        2.12        4.11      3.11 o
   7  -2   9        2.52        0.86      2.81 o
 -11  -1   9       12.00       13.06      4.38 o
 -10  -1   9       25.56       35.36      5.27 o
  -9  -1   9        9.65       13.35      5.22 o
  -8  -1   9        0.73        5.89      3.11 o
  -7  -1   9        2.25        3.44      1.53 o
  -6  -1   9       21.80       21.03      1.92 o
  -5  -1   9       36.50       43.32      2.37 o
  -4  -1   9       94.85       98.84      4.22 o
  -3  -1   9      173.05      172.80      4.20 o
  -2  -1   9       21.04       18.15      2.91 o
  -1  -1   9       11.31       15.95      2.02 o
   0  -1   9        8.88       16.20      2.98 o
   1  -1   9      287.73      270.79      9.74 o
   2  -1   9      510.93      477.80     20.94 o
   3  -1   9      372.62      384.81     12.50 o
   4  -1   9       39.02       44.10      3.60 o
   5  -1   9       33.60       34.15      4.19 o
   6  -1   9       32.08       38.15      3.48 o
 -11   0   9        0.83       -2.71      4.06 o
 -10   0   9        2.04        3.87      3.25 o
  -9   0   9       16.11       18.36      3.38 o
  -8   0   9        1.14       -1.06      2.55 o
  -7   0   9        9.93        9.27      1.84 o
  -6   0   9       56.75       57.46      2.63 o
  -5   0   9        5.23        2.87      1.52 o
  -4   0   9      262.47      283.87      6.56 o
  -3   0   9        0.00        2.11      0.97 o
  -2   0   9      779.40      791.92     16.35 o
  -1   0   9        0.79        1.68      1.59 o
   0   0   9      321.98      247.15     24.04 o
   1   0   9     1545.71     1585.39     49.98 o
   2   0   9       57.60       54.63      3.34 o
   3   0   9       37.19       35.03      2.34 o
   4   0   9        0.10       -0.70      1.37 o
   5   0   9       16.11       12.10      5.01 o
   6   0   9       46.27       49.71      4.58 o
 -11   1   9       18.72       14.38      4.27 o
 -10   1   9        0.00        4.02      3.48 o
  -9   1   9       79.87       86.29      5.38 o
  -8   1   9       75.41       65.15      4.65 o
  -7   1   9        1.63        2.06      1.88 o
  -6   1   9       16.29       16.99      2.65 o
  -5   1   9       30.36       27.23      1.98 o
  -4   1   9      410.18      429.95      9.30 o
  -3   1   9       30.95       39.84      2.04 o
  -2   1   9       18.43       16.61      1.20 o
  -1   1   9      385.76      349.19     30.29 o
   0   1   9      146.87      133.34      5.77 o
   1   1   9       14.13       19.96      2.26 o
   2   1   9        2.45        1.17      1.19 o
   3   1   9        3.86        3.85      1.89 o
   4   1   9        0.58        4.41      3.85 o
   5   1   9       42.73       35.37      3.20 o
   6   1   9       29.24       34.71      4.00 o
 -11   2   9       24.72       24.65      3.91 o
 -10   2   9       24.83       25.53      3.38 o
  -9   2   9        0.08        4.12      3.24 o
  -8   2   9       68.47       61.14      5.68 o
  -7   2   9       90.65       85.18      5.33 o
  -6   2   9       14.67       14.15      2.13 o
  -5   2   9      624.37      626.13     15.86 o
  -4   2   9      549.57      559.34     12.00 o
  -3   2   9       45.32       50.61      2.89 o
  -2   2   9       61.62       54.41      2.40 o
  -1   2   9      247.39      183.02     24.62 o
   0   2   9      173.28      142.37     19.69 o
   1   2   9       10.00        9.94      1.80 o
   2   2   9       74.81       57.26      2.59 o
   3   2   9       11.00       10.23      4.35 o
   4   2   9       14.59       11.84      4.38 o
   5   2   9        7.15        4.15      4.26 o
   6   2   9       18.12       14.63      3.36 o
 -11   3   9       13.09       14.18      3.36 o
 -10   3   9        0.14        1.38      3.01 o
  -9   3   9        1.82        5.15      2.56 o
  -8   3   9        6.83        8.96      1.88 o
  -7   3   9      166.31      150.78      5.02 o
  -6   3   9      932.60      919.42     24.16 o
  -5   3   9      201.69      203.17      6.61 o
  -4   3   9        2.04        2.09      1.79 o
  -3   3   9      301.20      300.67      8.48 o
  -2   3   9      514.82      533.08     13.81 o
  -1   3   9      145.80      138.32     13.33 o
   0   3   9        0.27        3.40      0.96 o
   1   3   9      240.07      223.58     12.87 o
   2   3   9       16.56       16.95      2.53 o
   3   3   9        0.34       -0.17      3.56 o
   4   3   9       22.69       24.19      4.69 o
   5   3   9       12.94       11.19      4.11 o
 -11   4   9       14.83       17.33      3.78 o
 -10   4   9        0.65       -0.67      2.50 o
  -9   4   9        4.73        6.21      2.52 o
  -8   4   9       69.64       58.59      2.93 o
  -7   4   9      180.27      177.35      6.16 o
  -6   4   9       25.25       23.08      3.01 o
  -5   4   9      197.39      215.40      6.75 o
  -4   4   9      343.39      323.17      9.13 o
  -3   4   9      392.50      366.38     10.35 o
  -2   4   9       74.23       59.75      4.17 o
  -1   4   9      792.66      703.00     23.36 o
   0   4   9       92.17       77.63      4.89 o
   1   4   9        7.27       12.80      2.43 o
   2   4   9       21.72       22.54      2.56 o
   3   4   9        0.12        4.72      3.66 o
   4   4   9        0.12       -1.75      3.32 o
   5   4   9        3.75       -0.21      3.18 o
 -11   5   9        5.53        2.83      3.31 o
 -10   5   9        6.60        1.63      2.53 o
  -9   5   9       58.92       58.56      4.07 o
  -8   5   9      105.59       99.81      4.49 o
  -7   5   9       97.67      101.69      4.33 o
  -6   5   9       64.44       68.86      6.62 o
  -5   5   9      125.75      128.60      4.83 o
  -4   5   9       33.81       37.58      3.04 o
  -3   5   9      195.01      191.66      6.11 o
  -2   5   9        6.25        5.03      2.43 o
  -1   5   9       17.29       20.55      3.71 o
   0   5   9       52.63       47.21      5.58 o
   1   5   9        3.24        4.99      4.57 o
   2   5   9        0.38        0.89      3.46 o
   3   5   9       12.52        9.96      4.24 o
   4   5   9       21.67       27.14      4.76 o
 -10   6   9       38.12       41.69      3.46 o
  -9   6   9        1.01        0.91      2.69 o
  -8   6   9       63.72       65.48      3.97 o
  -7   6   9        0.91        3.74      1.85 o
  -6   6   9       17.38       26.66      3.33 o
  -5   6   9       62.81       61.46      3.63 o
  -4   6   9      113.52      109.85      4.09 o
  -3   6   9       10.18       18.63      4.00 o
  -2   6   9       33.73       34.30      2.95 o
  -1   6   9        6.88       11.68      3.38 o
   0   6   9        4.67        6.58      2.42 o
   1   6   9       72.86       74.86      4.48 o
   2   6   9        6.59        7.36      3.25 o
   3   6   9       34.29       41.03      5.58 o
 -10   7   9        7.89        6.87      3.12 o
  -9   7   9        0.24       -0.64      2.55 o
  -8   7   9       11.23        9.58      2.07 o
  -7   7   9       14.67       14.84      3.06 o
  -6   7   9       17.25       25.70      2.41 o
  -5   7   9       67.45       72.28      3.68 o
  -4   7   9        5.40        7.75      3.93 o
  -3   7   9        0.00        3.61      1.99 o
  -2   7   9        2.62        3.82      2.58 o
  -1   7   9      198.17      190.47      8.50 o
   0   7   9        0.52        0.58      2.38 o
   1   7   9        0.63        2.02      2.74 o
   2   7   9        1.08        3.39      3.52 o
  -9   8   9       12.66       13.48      2.88 o
  -8   8   9       48.93       64.29      3.89 o
  -7   8   9      136.26      139.89      5.14 o
  -6   8   9       99.18       98.10      4.36 o
  -5   8   9        2.02        3.90      2.16 o
  -4   8   9        1.34        2.18      2.62 o
  -3   8   9      129.70      129.63      5.36 o
  -2   8   9        0.00        1.27      2.20 o
  -1   8   9        0.98        2.16      2.57 o
   0   8   9        1.20        2.35      2.49 o
   1   8   9      123.91      136.85      6.92 o
  -7   9   9       37.27       36.88      3.27 o
  -6   9   9        4.75        6.83      3.20 o
  -5   9   9        9.65        9.58      3.11 o
  -4   9   9        0.16        1.52      2.59 o
  -3   9   9       79.79      108.52      5.62 o
  -2   9   9       74.61       90.98      9.48 o
  -1   9   9       25.33       30.49      6.88 o
  -4  10   9       67.21       69.60      9.16 o
  -3 -11  10       11.32       16.97      6.37 o
  -2 -11  10        0.40        6.40      3.97 o
  -1 -11  10        1.93        3.80      5.27 o
   0 -11  10        3.23        6.91      5.44 o
   1 -11  10       13.39       17.25      6.26 o
  -5 -10  10       70.15       97.57      8.32 o
  -4 -10  10        2.76        5.03      5.06 o
  -3 -10  10        9.66       14.24      6.26 o
  -2 -10  10       29.31       38.50      7.19 o
  -1 -10  10        2.11        1.47      3.87 o
   0 -10  10        9.59       18.62      6.06 o
   1 -10  10        3.76        6.98      5.34 o
   2 -10  10        2.00        4.04      4.83 o
   3 -10  10        5.06        6.91      3.83 o
  -6  -9  10        2.21        6.16      5.51 o
  -5  -9  10       30.00       41.78      5.75 o
  -4  -9  10        6.69       13.18      5.89 o
  -3  -9  10       15.58       23.92      6.60 o
  -2  -9  10       11.44       12.42      6.13 o
  -1  -9  10       12.29       10.71      5.78 o
   0  -9  10       34.27       48.25      6.57 o
   1  -9  10        3.06        5.41      4.79 o
   2  -9  10        0.00        6.37      5.10 o
   3  -9  10       40.58       57.18      6.13 o
   4  -9  10        0.22       -4.35      4.45 o
  -7  -8  10        0.64        2.44      2.29 o
  -6  -8  10       22.70       17.50      3.02 o
  -5  -8  10       34.00       37.29      3.88 o
  -4  -8  10       22.76       29.98      6.47 o
  -3  -8  10       39.95       43.02      5.44 o
  -2  -8  10        2.15        0.58      4.79 o
  -1  -8  10       43.80       51.54      5.51 o
   0  -8  10        8.46       13.72      5.51 o
   1  -8  10        0.86        0.38      3.22 o
   2  -8  10        0.04       -4.96      4.96 o
   3  -8  10        1.50       -3.87      4.28 o
   4  -8  10      171.68      176.82     10.75 o
  -8  -7  10       64.99       68.17      4.81 o
  -7  -7  10       13.39       23.76      3.24 o
  -6  -7  10        1.93        2.59      2.14 o
  -5  -7  10       17.27       18.51      2.29 o
  -4  -7  10        4.15        6.03      2.15 o
  -3  -7  10       37.16       32.32      2.86 o
  -2  -7  10       71.48       80.18      8.11 o
  -1  -7  10        0.20        0.75      3.11 o
   0  -7  10        1.04        4.11      4.45 o
   1  -7  10        4.21        0.34      4.24 o
   2  -7  10       71.60       86.99      8.62 o
   3  -7  10       66.04       75.19      6.16 o
   4  -7  10       26.90       18.55      5.72 o
   5  -7  10        2.85       14.17      4.55 o
  -9  -6  10        0.02        0.07      2.24 o
  -8  -6  10        8.18        9.15      3.03 o
  -7  -6  10       61.39       59.54      4.17 o
  -6  -6  10        0.02        2.06      2.28 o
  -5  -6  10        2.20        2.92      1.50 o
  -4  -6  10      273.42      267.60      7.83 o
  -3  -6  10      192.29      205.31      7.59 o
  -2  -6  10        6.24        7.07      2.07 o
  -1  -6  10       12.27       19.37      4.18 o
   0  -6  10       29.77       33.47      5.95 o
   1  -6  10        4.61        4.21      4.18 o
   2  -6  10       17.77       11.02      3.70 o
   3  -6  10       29.96       31.14      5.51 o
   4  -6  10       42.45       50.27      6.71 o
   5  -6  10       19.44       14.95      4.89 o
  -9  -5  10      281.61      267.38     15.78 o
  -8  -5  10        0.00        1.70      2.28 o
  -7  -5  10       16.75       18.84      3.00 o
  -6  -5  10      300.11      297.54     13.27 o
  -5  -5  10      504.32      521.93     12.28 o
  -4  -5  10        2.05       -0.24      1.42 o
  -3  -5  10      103.17       97.89      8.32 o
  -2  -5  10       71.09       78.60      3.68 o
  -1  -5  10       15.73       16.26      4.09 o
   0  -5  10       13.30        7.84      4.69 o
   1  -5  10       63.50       87.40      6.33 o
   2  -5  10       27.82       41.82      5.65 o
   3  -5  10       11.36       25.43      3.76 o
   4  -5  10        3.45        8.21      4.28 o
   5  -5  10        2.06       -2.74      2.74 o
   6  -5  10        8.17        1.27      3.73 o
 -10  -4  10        0.66       -0.59      2.92 o
  -9  -4  10        0.75       -1.00      3.30 o
  -8  -4  10       99.35      102.57     11.17 o
  -7  -4  10      437.16      475.56     14.14 o
  -6  -4  10       26.20       25.98      1.95 o
  -5  -4  10      304.57      313.10      7.68 o
  -4  -4  10       15.44       19.33      1.69 o
  -3  -4  10      135.03      127.07      7.45 o
  -2  -4  10        8.97       11.22      2.17 o
  -1  -4  10        0.35        0.17      2.46 o
   0  -4  10       82.19       81.35      7.26 o
   1  -4  10       37.20       37.54      5.68 o
   2  -4  10      347.23      375.93     18.79 o
   3  -4  10        1.02        3.59      3.52 o
   4  -4  10       37.46       43.67      5.54 o
   5  -4  10       44.40       46.58      5.65 o
   6  -4  10       25.55       18.00      4.24 o
 -10  -3  10       42.51       39.26      5.05 o
  -9  -3  10      130.95      134.45      7.18 o
  -8  -3  10       64.83       60.60      4.68 o
  -7  -3  10      155.89      151.29      4.45 o
  -6  -3  10        4.13        3.18      1.50 o
  -5  -3  10      283.28      270.89      6.35 o
  -4  -3  10        7.39       11.12      1.99 o
  -3  -3  10        8.02        6.65      0.98 o
  -2  -3  10       24.99       27.10      2.62 o
  -1  -3  10       23.00       28.47      3.97 o
   0  -3  10      403.92      390.78     17.45 o
   1  -3  10       25.75       36.72      4.89 o
   2  -3  10        0.01        5.54      3.52 o
   3  -3  10        0.78        2.05      2.94 o
   4  -3  10       86.50       92.23      6.95 o
   5  -3  10        2.72        2.91      3.18 o
   6  -3  10       10.27       11.70      3.76 o
 -11  -2  10       36.57       33.44      5.23 o
 -10  -2  10        0.09       -3.58      3.58 o
  -9  -2  10       72.34       76.50     11.36 o
  -8  -2  10        0.04       -2.90      2.90 o
  -7  -2  10      208.88      205.91      9.04 o
  -6  -2  10        8.53       11.31      1.74 o
  -5  -2  10       45.66       41.17      2.39 o
  -4  -2  10      111.85      107.87      3.29 o
  -3  -2  10       79.43       85.39      2.68 o
  -2  -2  10       54.60       46.66      2.73 o
  -1  -2  10       36.54       29.18      3.01 o
   0  -2  10       36.08       31.21      5.00 o
   1  -2  10      370.10      358.88     17.01 o
   2  -2  10      145.31      139.32      8.59 o
   3  -2  10        0.62        2.26      2.74 o
   4  -2  10       26.24       30.32      4.24 o
   5  -2  10        6.98       10.33      3.05 o
   6  -2  10        5.72        5.48      2.91 o
 -11  -1  10       63.66       67.22     10.47 o
 -10  -1  10       18.14       21.21      3.75 o
  -9  -1  10       28.60       24.49      6.52 o
  -8  -1  10       11.84        9.25      1.88 o
  -7  -1  10        0.86        3.45      1.68 o
  -6  -1  10       16.19       19.48      1.88 o
  -5  -1  10       27.21       29.56      2.63 o
  -4  -1  10        0.85        1.28      1.15 o
  -3  -1  10      209.06      224.22      5.42 o
  -2  -1  10       16.47       18.25      1.33 o
  -1  -1  10      341.67      324.50     10.76 o
   0  -1  10        0.10        0.24      2.23 o
   1  -1  10      207.79      211.92      9.80 o
   2  -1  10        7.33       11.52      2.64 o
   3  -1  10       42.27       49.40      6.01 o
   4  -1  10       21.82       23.14      2.32 o
   5  -1  10       38.16       39.05      5.22 o
   6  -1  10       35.61       32.54      5.75 o
 -11   0  10        2.92        0.13      3.44 o
 -10   0  10       83.00       77.97      5.47 o
  -9   0  10        0.88        1.37      2.48 o
  -8   0  10        1.65        0.89      2.21 o
  -7   0  10       35.95       34.04      2.44 o
  -6   0  10        5.18        3.78      1.78 o
  -5   0  10       32.40       32.84      2.53 o
  -4   0  10       28.47       28.11      2.06 o
  -3   0  10       35.01       41.01      2.15 o
  -2   0  10       73.00       73.82      2.66 o
  -1   0  10      218.27      197.28     12.54 o
   0   0  10        0.20        0.06      1.95 o
   1   0  10        0.21        0.94      2.03 o
   2   0  10       16.17       18.08      2.45 o
   3   0  10        1.16        2.54      2.96 o
   4   0  10        3.95        4.55      4.38 o
   5   0  10        0.87       -3.33      4.57 o
 -11   1  10       21.65       23.97      3.86 o
 -10   1  10       41.09       46.26      7.61 o
  -9   1  10       35.19       52.52      4.20 o
  -8   1  10       30.38       32.83      3.98 o
  -7   1  10       75.97       73.47      3.65 o
  -6   1  10       16.46       16.51      2.28 o
  -5   1  10       36.26       38.92      2.43 o
  -4   1  10       85.42       86.55      3.08 o
  -3   1  10       75.98       82.29      2.95 o
  -2   1  10      532.36      532.90     13.43 o
  -1   1  10       76.22       74.01      7.67 o
   0   1  10       41.55       42.92      3.09 o
   1   1  10       50.40       50.10      3.82 o
   2   1  10      220.40      192.73      8.96 o
   3   1  10        4.26        3.49      4.28 o
   4   1  10        6.82        7.70      3.25 o
   5   1  10        0.36       -1.37      2.85 o
 -11   2  10      184.62      168.79      9.14 o
 -10   2  10       96.37       96.28      6.48 o
  -9   2  10       99.72       92.01     10.10 o
  -8   2  10        9.90        5.74      3.07 o
  -7   2  10       38.16       36.57      2.49 o
  -6   2  10       36.59       29.91      2.71 o
  -5   2  10      378.21      395.57     10.66 o
  -4   2  10      498.63      511.95     11.48 o
  -3   2  10      117.94      120.31      3.42 o
  -2   2  10        1.08        1.93      1.26 o
  -1   2  10      413.07      331.90     16.97 o
   0   2  10      128.21      117.76      4.98 o
   1   2  10        0.90        2.96      2.32 o
   2   2  10       28.58       34.19      4.55 o
   3   2  10        6.66        6.02      4.35 o
   4   2  10        5.10        5.75      3.05 o
   5   2  10        0.63       -0.29      2.40 o
 -11   3  10        6.77        9.76      3.21 o
 -10   3  10        0.47        0.71      3.09 o
  -9   3  10        6.17        6.16      2.47 o
  -8   3  10       12.17       13.41      2.02 o
  -7   3  10      443.50      457.85     15.24 o
  -6   3  10        4.66        5.67      2.25 o
  -5   3  10      164.28      165.73      5.90 o
  -4   3  10      195.65      195.41      5.92 o
  -3   3  10      322.31      307.16      8.64 o
  -2   3  10       49.99       67.04      4.02 o
  -1   3  10       61.85       53.75      5.90 o
   0   3  10       20.32       32.14      7.03 o
   1   3  10        8.77        7.39      2.31 o
   2   3  10        5.83        0.27      3.66 o
   3   3  10       19.61       15.71      4.86 o
   4   3  10        2.20        4.79      4.11 o
 -10   4  10       20.09       13.82      3.22 o
  -9   4  10       14.05       19.35      3.62 o
  -8   4  10        9.76        6.51      1.86 o
  -7   4  10       44.46       41.35      2.79 o
  -6   4  10      285.64      261.39      7.98 o
  -5   4  10        8.88        9.82      2.03 o
  -4   4  10      245.61      262.18      7.61 o
  -3   4  10      105.15      105.24      4.75 o
  -2   4  10       42.45       50.85      3.60 o
  -1   4  10        0.32       -2.10      4.71 o
   0   4  10       91.17       99.82      5.75 o
   1   4  10        7.39       10.90      2.71 o
   2   4  10        4.32        6.19      4.35 o
   3   4  10      107.22      124.84      9.24 o
   4   4  10       56.16       51.71      6.50 o
 -10   5  10       20.22       21.37      3.27 o
  -9   5  10        0.13       -0.11      2.60 o
  -8   5  10       94.48       96.80     13.19 o
  -7   5  10       15.66       16.97      2.70 o
  -6   5  10      443.71      423.52     11.74 o
  -5   5  10        6.88        9.33      2.36 o
  -4   5  10      200.61      192.65      6.83 o
  -3   5  10        3.00        2.38      1.89 o
  -2   5  10      155.52      148.96      8.12 o
  -1   5  10        4.95        5.19      3.10 o
   0   5  10        1.38        2.39      2.27 o
   1   5  10       12.16       14.35      3.14 o
   2   5  10       19.35       37.13      4.24 o
   3   5  10       17.06       20.36      5.00 o
 -10   6  10       48.22       41.03      4.37 o
  -9   6  10        0.40       -0.86      2.36 o
  -8   6  10      113.61       97.07      4.59 o
  -7   6  10       19.96       22.23      2.49 o
  -6   6  10      158.33      153.37      6.79 o
  -5   6  10        8.39        7.69      2.19 o
  -4   6  10      138.49      139.44      4.65 o
  -3   6  10       18.71       26.86      3.88 o
  -2   6  10        3.12        6.56      2.59 o
  -1   6  10        0.06       -1.29      2.34 o
   0   6  10        0.00        4.27      3.05 o
   1   6  10       11.97        2.53      3.05 o
   2   6  10        5.87        1.47      4.11 o
  -9   7  10       35.09       34.37      5.60 o
  -8   7  10        3.43        3.89      2.31 o
  -7   7  10       71.72       72.27      3.65 o
  -6   7  10       95.29       94.69      5.03 o
  -5   7  10       17.02       15.63      2.50 o
  -4   7  10       48.70       47.87      3.66 o
  -3   7  10        3.90        4.88      1.99 o
  -2   7  10       27.05       32.54      4.38 o
  -1   7  10       26.87       34.38      7.84 o
   0   7  10        2.52        2.90      2.30 o
   1   7  10        5.32        9.45      3.63 o
  -8   8  10       19.89       22.46      2.44 o
  -7   8  10        0.20       -0.16      1.94 o
  -6   8  10       35.24       35.55      4.91 o
  -5   8  10       31.15       25.89      3.07 o
  -4   8  10       80.46       84.12      5.08 o
  -3   8  10        0.90        2.88      2.37 o
  -2   8  10        9.58       21.96      3.55 o
  -1   8  10        0.17        2.07      1.91 o
  -6   9  10       57.08       50.77      3.67 o
  -5   9  10       12.01       13.11      3.23 o
  -4   9  10      108.12      127.47      5.56 o
  -3   9  10       29.01       38.45      5.58 o
  -4 -10  11        2.41        6.13      5.92 o
  -3 -10  11       12.41        3.22      4.04 o
  -2 -10  11       37.41       54.72      6.60 o
  -1 -10  11        6.49        6.37      4.41 o
   0 -10  11        0.12        2.43      3.66 o
   1 -10  11        1.37       -4.45      4.45 o
  -5  -9  11        2.75        2.94      4.96 o
  -4  -9  11        7.68       16.26      6.06 o
  -3  -9  11        2.18        2.50      5.51 o
  -2  -9  11        0.01       -0.62      3.76 o
  -1  -9  11        0.49        3.29      4.86 o
   0  -9  11       14.35       15.88      4.69 o
   1  -9  11        0.40       -3.70      4.76 o
   2  -9  11       35.08       32.37      6.33 o
  -7  -8  11        8.92        8.62      5.48 o
  -6  -8  11        3.35        3.80      5.30 o
  -5  -8  11        8.49        7.73      4.62 o
  -4  -8  11       22.82       23.44      4.86 o
  -3  -8  11       47.82       46.68      5.41 o
  -2  -8  11       19.60       25.08      4.55 o
  -1  -8  11       22.98       24.81      4.38 o
   0  -8  11       73.71       71.42      8.08 o
   1  -8  11       23.39       34.02      6.43 o
   2  -8  11        0.51        3.80      5.13 o
   3  -8  11       23.70       22.38      6.13 o
  -8  -7  11       28.53       34.22      6.30 o
  -7  -7  11       57.59       55.77      4.67 o
  -6  -7  11       20.67       13.75      2.99 o
  -5  -7  11       40.18       42.76      5.20 o
  -4  -7  11        5.49        4.69      3.73 o
  -3  -7  11       11.70       16.70      4.38 o
  -2  -7  11        0.11        0.14      4.18 o
  -1  -7  11        4.47        8.97      3.73 o
   0  -7  11       10.17       17.01      5.44 o
   1  -7  11        0.04       -3.22      3.22 o
   2  -7  11       79.43      100.95      7.60 o
   3  -7  11       12.31       11.33      3.76 o
   4  -7  11        9.92       14.03      3.76 o
  -8  -6  11       12.55       10.14      3.68 o
  -7  -6  11        6.62        4.15      2.38 o
  -6  -6  11        9.23       10.26      2.97 o
  -5  -6  11        0.09       -0.33      1.50 o
  -4  -6  11       57.12       46.18      3.33 o
  -3  -6  11        3.61        3.24      1.64 o
  -2  -6  11        7.50       12.46      3.87 o
  -1  -6  11        1.94        3.83      4.69 o
   0  -6  11       24.22       30.22      4.59 o
   1  -6  11        0.35       -2.91      4.31 o
   2  -6  11        4.49        6.37      3.49 o
   3  -6  11        2.32        6.95      4.45 o
   4  -6  11       20.36       16.29      4.62 o
  -9  -5  11        6.31        3.45      3.09 o
  -8  -5  11        2.24        1.94      2.21 o
  -7  -5  11        0.17        2.08      2.32 o
  -6  -5  11       31.00       35.20      2.28 o
  -5  -5  11        4.16        2.57      1.80 o
  -4  -5  11        1.59        1.44      1.63 o
  -3  -5  11      228.81      231.05      8.67 o
  -2  -5  11       71.26       69.70      3.66 o
  -1  -5  11       31.19       26.21      4.48 o
   0  -5  11        1.60        0.10      3.59 o
   1  -5  11        1.99       -0.58      3.66 o
   2  -5  11       16.78       21.63      3.87 o
   3  -5  11       50.05       44.42      5.92 o
   4  -5  11        1.98       -2.50      2.50 o
   5  -5  11        1.00       -1.03      2.64 o
  -9  -4  11       30.82       33.49      3.96 o
  -8  -4  11      274.03      270.40     11.66 o
  -7  -4  11       40.50       33.04      2.96 o
  -6  -4  11        0.62       -0.76      1.38 o
  -5  -4  11      487.97      470.06     15.08 o
  -4  -4  11      280.41      272.59      7.87 o
  -3  -4  11        0.67        1.65      1.65 o
  -2  -4  11      113.14      109.18      4.61 o
  -1  -4  11        0.17       -1.13      2.81 o
   0  -4  11       53.52       53.11      4.86 o
   1  -4  11       25.59       26.66      4.96 o
   2  -4  11        9.13       -2.84      3.87 o
   3  -4  11        0.37        9.14      3.90 o
   4  -4  11        3.17        3.52      3.15 o
   5  -4  11        0.02       -2.29      2.36 o
 -10  -3  11      157.73      139.95      8.37 o
  -9  -3  11       14.89       18.73      3.79 o
  -8  -3  11        9.20       11.10      3.59 o
  -7  -3  11      111.16      109.11      4.82 o
  -6  -3  11       44.78       45.07      2.41 o
  -5  -3  11        0.00        0.43      1.60 o
  -4  -3  11       83.22       86.07      3.57 o
  -3  -3  11       12.10       14.55      2.58 o
  -2  -3  11      123.62      126.48      4.75 o
  -1  -3  11      124.00      126.79      8.93 o
   0  -3  11       19.46       19.68      4.72 o
   1  -3  11      308.94      288.90     15.09 o
   2  -3  11      131.47      134.94      9.17 o
   3  -3  11        4.98        5.75      3.39 o
   4  -3  11        3.12        4.93      3.29 o
   5  -3  11       38.31       36.69      4.86 o
 -10  -2  11       45.81       36.09      8.47 o
  -9  -2  11       31.66       30.95      3.57 o
  -8  -2  11        9.48       12.99      2.80 o
  -7  -2  11       27.29       23.10      2.34 o
  -6  -2  11       20.05       16.93      1.94 o
  -5  -2  11        7.78        7.58      1.58 o
  -4  -2  11       61.10       57.02      2.37 o
  -3  -2  11      392.74      396.82     14.80 o
  -2  -2  11       15.22       17.42      2.42 o
  -1  -2  11      736.54      727.90     24.27 o
   0  -2  11      482.97      477.36     16.57 o
   1  -2  11        0.36       -2.46      2.52 o
   2  -2  11        1.33        3.71      2.47 o
   3  -2  11       29.35       23.57      3.32 o
   4  -2  11       64.97       61.60      4.32 o
   5  -2  11       51.04       69.33      6.43 o
 -10  -1  11        1.56        5.24      3.25 o
  -9  -1  11        0.81        3.13      5.80 o
  -8  -1  11        7.19        8.69      1.80 o
  -7  -1  11        2.38        2.94      1.64 o
  -6  -1  11       25.87       23.71      2.04 o
  -5  -1  11       26.75       29.20      1.92 o
  -4  -1  11       53.09       47.67      2.34 o
  -3  -1  11      173.70      166.81      4.37 o
  -2  -1  11        6.97       10.61      2.16 o
  -1  -1  11       12.10        3.49      2.73 o
   0  -1  11        9.23        5.72      3.11 o
   1  -1  11        1.09        0.53      1.96 o
   2  -1  11       23.53       21.97      3.01 o
   3  -1  11       32.97       37.23      3.54 o
   4  -1  11       14.88       21.11      5.41 o
   5  -1  11        5.06        3.35      4.48 o
 -10   0  11        0.35       -0.71      2.60 o
  -9   0  11       66.45       66.83      4.69 o
  -8   0  11       50.52       43.22      3.05 o
  -7   0  11        5.20        4.20      1.77 o
  -6   0  11      225.98      222.50      6.05 o
  -5   0  11       52.44       43.94      2.23 o
  -4   0  11       78.61       66.45      3.28 o
  -3   0  11        0.06       -2.03      2.62 o
  -2   0  11        0.13       -0.07      1.64 o
  -1   0  11       63.89       62.26      4.00 o
   0   0  11        0.69        3.46      2.28 o
   1   0  11        4.91        7.15      5.94 o
   2   0  11       24.96       22.58      3.97 o
   3   0  11        0.25       -1.51      4.24 o
   4   0  11        3.01        4.45      3.08 o
 -10   1  11        0.38        4.48      3.80 o
  -9   1  11        1.79        0.22      2.74 o
  -8   1  11       60.70       50.26      4.39 o
  -7   1  11       82.82       89.75      4.12 o
  -6   1  11       29.99       28.70      4.51 o
  -5   1  11      216.82      236.10      6.23 o
  -4   1  11        2.27        2.09      1.46 o
  -3   1  11      188.39      204.18      5.11 o
  -2   1  11       54.27       54.84      2.35 o
  -1   1  11       20.28       19.92      2.52 o
   0   1  11       41.01       32.29      2.72 o
   1   1  11        0.72       -0.96      2.81 o
   2   1  11        0.69       -4.65      4.65 o
   3   1  11       66.50       71.97      7.53 o
   4   1  11       18.58       14.48      5.10 o
 -10   2  11       12.29       13.51      3.78 o
  -9   2  11       41.80       46.53      5.63 o
  -8   2  11      166.80      163.07      7.67 o
  -7   2  11      291.50      281.82      8.17 o
  -6   2  11       11.18       20.52      2.37 o
  -5   2  11        0.04        0.26      1.76 o
  -4   2  11      219.30      225.98      5.87 o
  -3   2  11        4.42        4.56      1.53 o
  -2   2  11       16.75        9.56      2.69 o
  -1   2  11      118.41       82.45      6.64 o
   0   2  11       12.60       10.64      3.63 o
   1   2  11       76.58       76.95      4.65 o
   2   2  11       41.92       43.63      5.24 o
   3   2  11       83.82       77.72      7.77 o
   4   2  11        0.31       -0.82      3.42 o
 -10   3  11       71.87       61.37      5.70 o
  -9   3  11       10.11        7.42      3.31 o
  -8   3  11       65.92       68.92      4.68 o
  -7   3  11      321.49      331.57     10.02 o
  -6   3  11      191.02      185.55      5.86 o
  -5   3  11       15.10       15.40      2.13 o
  -4   3  11       16.15       16.75      2.79 o
  -3   3  11      230.20      200.92      6.32 o
  -2   3  11        8.08       11.74      2.76 o
  -1   3  11       17.85       12.46      4.79 o
   0   3  11        9.62        8.37      4.04 o
   1   3  11       59.63       73.41      7.29 o
   2   3  11       20.86       30.53      5.54 o
   3   3  11       51.40       52.15      6.67 o
 -10   4  11       16.02       12.44      3.91 o
  -9   4  11      154.26      140.82      7.64 o
  -8   4  11       91.03       97.83      5.71 o
  -7   4  11       14.97       19.90      3.00 o
  -6   4  11      117.79      101.78      4.33 o
  -5   4  11       72.26       82.85      3.94 o
  -4   4  11        7.52        7.13      2.16 o
  -3   4  11        7.25        8.34      2.17 o
  -2   4  11        3.97        2.82      2.02 o
  -1   4  11       35.49       46.05      4.11 o
   0   4  11        2.06        1.98      3.70 o
   1   4  11       81.96       86.03      6.71 o
   2   4  11       88.21      109.30      8.79 o
  -9   5  11       66.13       65.13      5.29 o
  -8   5  11        9.64       11.44      2.80 o
  -7   5  11       75.61       76.79      3.83 o
  -6   5  11        9.31       12.41      2.23 o
  -5   5  11        0.07        1.53      2.47 o
  -4   5  11        0.15        1.16      2.25 o
  -3   5  11        2.55        2.70      1.98 o
  -2   5  11        0.45       -0.28      2.37 o
  -1   5  11       16.12       21.50      3.15 o
   0   5  11        2.31        2.17      2.19 o
   1   5  11       19.97       23.48      3.90 o
   2   5  11        6.84        5.99      3.18 o
  -9   6  11      237.78      223.23      9.96 o
  -8   6  11        2.05        1.21      2.84 o
  -7   6  11       44.10       45.06      2.88 o
  -6   6  11        0.27        0.18      1.56 o
  -5   6  11       41.76       41.16      3.31 o
  -4   6  11       18.63       18.02      3.13 o
  -3   6  11       51.20       55.33      3.67 o
  -2   6  11        0.05        1.57      2.56 o
  -1   6  11       46.97       63.48      9.56 o
   0   6  11       34.44       45.37      5.53 o
   1   6  11       17.18       25.56      4.18 o
  -8   7  11        6.07        6.41      3.10 o
  -7   7  11       10.85        9.89      2.12 o
  -6   7  11        0.79        1.56      2.17 o
  -5   7  11      122.92      149.38      8.15 o
  -4   7  11       99.29      133.90      5.04 o
  -3   7  11       59.16       63.71      7.01 o
  -2   7  11        4.74        4.81      2.76 o
  -1   7  11        3.76        2.09      2.79 o
  -6   8  11       34.39       40.73      3.16 o
  -5   8  11      108.27      112.39      5.68 o
  -4   8  11       17.72       32.75      4.82 o
  -3   8  11        4.35        6.38      2.38 o
  -4  -9  12        0.87       -3.29      3.83 o
  -3  -9  12        1.97       -0.55      3.42 o
  -2  -9  12       32.34       41.41      7.49 o
  -1  -9  12        0.06        2.74      3.80 o
   0  -9  12        0.01        4.76      4.69 o
   1  -9  12       34.61       25.56      7.02 o
  -6  -8  12        0.02        6.26      4.11 o
  -5  -8  12        0.01        2.64      5.00 o
  -4  -8  12       12.28        7.46      5.41 o
  -3  -8  12       10.44        7.77      5.48 o
  -2  -8  12        0.50        3.90      5.34 o
  -1  -8  12       19.48       11.64      4.45 o
   0  -8  12       14.34       19.57      4.24 o
   1  -8  12       11.20       18.00      4.11 o
   2  -8  12        2.35        3.49      4.69 o
  -7  -7  12        0.04       -1.74      2.83 o
  -6  -7  12        1.14       -4.45      4.89 o
  -5  -7  12        8.41        8.86      2.45 o
  -4  -7  12        0.07       -2.36      3.66 o
  -3  -7  12       54.35       66.80      7.91 o
  -2  -7  12       53.17       60.26      7.70 o
  -1  -7  12        4.68        2.19      4.52 o
   0  -7  12        0.29        0.68      4.21 o
   1  -7  12       23.94       22.07      4.45 o
   2  -7  12       20.87       16.43      5.44 o
   3  -7  12       11.17       18.55      5.30 o
  -8  -6  12        0.47       -0.39      2.81 o
  -7  -6  12       18.31       12.91      3.44 o
  -6  -6  12        3.72        1.60      2.30 o
  -5  -6  12        1.16        3.67      1.74 o
  -4  -6  12       68.32       66.33      4.90 o
  -3  -6  12       19.79       31.76      6.06 o
  -2  -6  12        4.92        4.35      3.42 o
  -1  -6  12        6.73       10.68      3.83 o
   0  -6  12       28.52       35.35      6.13 o
   1  -6  12        4.58        3.49      3.35 o
   2  -6  12       21.01       26.69      5.72 o
   3  -6  12        5.75        1.27      4.07 o
  -8  -5  12        0.73        1.46      2.94 o
  -7  -5  12       33.48       36.79      3.56 o
  -6  -5  12        6.28        2.75      1.99 o
  -5  -5  12       15.32       18.22      2.33 o
  -4  -5  12        6.12        4.44      1.98 o
  -3  -5  12        0.00        3.42      4.65 o
  -2  -5  12      119.54      140.58     10.54 o
  -1  -5  12        0.46        2.05      3.05 o
   0  -5  12       35.41       29.46      5.65 o
   1  -5  12       11.80        6.50      4.52 o
   2  -5  12        7.15       15.71      4.72 o
   3  -5  12       15.43        8.86      4.55 o
  -9  -4  12        2.55        0.18      2.04 o
  -8  -4  12        6.36        3.66      3.09 o
  -7  -4  12        6.61        4.84      3.08 o
  -6  -4  12        0.80        3.43      2.03 o
  -5  -4  12       44.46       37.40      2.93 o
  -4  -4  12       17.55       20.79      2.66 o
  -3  -4  12       30.68       29.97      2.65 o
  -2  -4  12       56.58       49.88      3.24 o
  -1  -4  12      127.49      131.79      9.89 o
   0  -4  12      158.89      152.05     10.23 o
   1  -4  12        2.04        3.80      2.67 o
   2  -4  12       46.08       47.88      5.58 o
   3  -4  12        9.73       15.47      4.35 o
   4  -4  12       11.04        7.39      3.56 o
  -9  -3  12        5.76        5.26      3.04 o
  -8  -3  12       53.81       51.71      4.59 o
  -7  -3  12       39.80       40.11      3.31 o
  -6  -3  12       20.01       20.75      2.53 o
  -5  -3  12       50.52       52.79      3.13 o
  -4  -3  12       91.77       88.96      4.11 o
  -3  -3  12       58.85       67.08      4.74 o
  -2  -3  12      138.45      148.68      5.28 o
  -1  -3  12       58.80       52.13      3.54 o
   0  -3  12        0.23       -0.59      2.66 o
   1  -3  12        3.64        3.22      3.46 o
   2  -3  12       17.15       21.56      4.31 o
   3  -3  12        0.11        0.96      3.15 o
   4  -3  12        0.03       -3.01      3.01 o
 -10  -2  12       12.68        9.06      3.00 o
  -9  -2  12       17.35       17.25      3.65 o
  -8  -2  12       14.11       17.23      2.61 o
  -7  -2  12       51.24       49.86      3.65 o
  -6  -2  12      106.09       96.65      3.40 o
  -5  -2  12        4.48        3.47      1.89 o
  -4  -2  12       32.28       32.47      2.86 o
  -3  -2  12      125.88      121.45      4.81 o
  -2  -2  12        6.31        2.64      2.20 o
  -1  -2  12       11.29        8.75      2.57 o
   0  -2  12        6.53        1.93      2.68 o
   1  -2  12        0.08       -0.10      2.14 o
   2  -2  12       11.34       11.72      6.95 o
   3  -2  12       29.94       28.93      3.56 o
   4  -2  12        3.49        3.94      5.17 o
 -10  -1  12       32.64       27.23      3.79 o
  -9  -1  12        2.07       -1.07      2.51 o
  -8  -1  12       91.05       90.84      7.25 o
  -7  -1  12        1.59       -1.60      1.60 o
  -6  -1  12      173.26      166.28      4.92 o
  -5  -1  12       19.20       18.80      1.86 o
  -4  -1  12      196.76      202.41      6.70 o
  -3  -1  12       14.70       13.41      2.38 o
  -2  -1  12       35.48       31.83      2.69 o
  -1  -1  12        0.24        4.10      2.65 o
   0  -1  12       45.24       41.38      3.41 o
   1  -1  12        0.02       -1.84      3.64 o
   2  -1  12       34.70       38.15      3.17 o
   3  -1  12        0.01       -0.34      3.22 o
 -10   0  12       82.90       76.29      5.68 o
  -9   0  12       13.15       14.15      2.94 o
  -8   0  12        5.35        2.95      2.18 o
  -7   0  12       12.62       20.40      2.31 o
  -6   0  12      113.24      111.65      3.93 o
  -5   0  12        7.98        9.43      2.76 o
  -4   0  12       35.32       32.40      1.94 o
  -3   0  12        0.29        1.57      1.80 o
  -2   0  12        2.56        2.73      6.43 o
  -1   0  12        1.15       -1.93      1.98 o
   0   0  12        7.77       11.07      2.45 o
   1   0  12        1.12        4.72      4.59 o
   2   0  12       24.43       23.82      5.82 o
   3   0  12       16.50       13.04      3.76 o
 -10   1  12       21.82       24.23      3.94 o
  -9   1  12       62.96       64.92     11.74 o
  -8   1  12       10.99       14.37      2.34 o
  -7   1  12      373.04      356.08     16.28 o
  -6   1  12       51.77       53.50      2.82 o
  -5   1  12        3.86        2.24      1.61 o
  -4   1  12        0.69        1.93      1.46 o
  -3   1  12      155.40      140.72      4.19 o
  -2   1  12       31.59       34.53      3.39 o
  -1   1  12        2.17        2.98      2.29 o
   0   1  12        0.00       -0.07      2.74 o
   1   1  12        0.20       -1.13      4.38 o
   2   1  12       40.75       50.20      7.02 o
   3   1  12       74.41       73.78      7.94 o
 -10   2  12       29.32       36.92      3.91 o
  -9   2  12      317.65      296.21     34.24 o
  -8   2  12        0.18        2.97      1.82 o
  -7   2  12        6.88        6.37      2.25 o
  -6   2  12       29.14       32.29      2.88 o
  -5   2  12      244.84      248.62      7.96 o
  -4   2  12      115.95      116.10      3.83 o
  -3   2  12        0.30       -0.13      1.26 o
  -2   2  12       19.23       25.39      4.21 o
  -1   2  12        5.02        4.55      4.55 o
   0   2  12        5.56        3.42      4.62 o
   1   2  12       57.13       62.66      7.22 o
   2   2  12      138.57      160.23     11.33 o
  -9   3  12        4.84        3.48      3.47 o
  -8   3  12       25.67       21.90      3.54 o
  -7   3  12       54.33       57.67      3.60 o
  -6   3  12       83.81       79.76      4.17 o
  -5   3  12        0.92        2.01      2.03 o
  -4   3  12        1.23        3.76      2.23 o
  -3   3  12       25.61       25.01      2.97 o
  -2   3  12        2.51        2.22      3.22 o
  -1   3  12        0.69        3.49      3.15 o
   0   3  12        1.23       -2.31      2.31 o
   1   3  12       23.81       31.79      4.65 o
   2   3  12        4.98        5.85      3.15 o
  -9   4  12       21.34       21.56      3.89 o
  -8   4  12       10.43       11.75      4.72 o
  -7   4  12       38.38       46.09      3.28 o
  -6   4  12       37.67       37.26      3.04 o
  -5   4  12       16.97       13.89      3.60 o
  -4   4  12       10.17       15.51      2.47 o
  -3   4  12        0.01        0.46      2.19 o
  -2   4  12       10.72        9.86      5.99 o
  -1   4  12        2.21        7.99      3.24 o
   0   4  12        6.85       13.41      5.00 o
   1   4  12       91.52       83.40      7.94 o
  -8   5  12       31.30       27.69      3.75 o
  -7   5  12        0.06        1.06      1.83 o
  -6   5  12       35.67       39.28      3.43 o
  -5   5  12        7.71        8.87      2.52 o
  -4   5  12        0.46        0.97      1.71 o
  -3   5  12       19.98       26.35      3.20 o
  -2   5  12        0.01        2.89      3.03 o
  -1   5  12       45.21       50.80      4.75 o
   0   5  12       10.37       14.03      4.79 o
  -7   6  12       26.47       29.53      5.37 o
  -6   6  12        3.32        3.69      2.03 o
  -5   6  12       14.14       17.40      2.39 o
  -4   6  12        0.00        0.74      2.07 o
  -3   6  12        8.96        6.97      2.30 o
  -2   6  12       13.03       11.51      3.92 o
  -1   6  12       22.74       20.50      3.66 o
  -5   7  12       10.53       14.57      3.11 o
  -4   7  12       52.27       63.00      5.25 o
  -4  -8  13        0.01        2.84      3.73 o
  -3  -8  13        8.27        7.36      5.41 o
  -2  -8  13       51.02       54.24      7.91 o
  -1  -8  13       19.49       31.79      6.37 o
   0  -8  13       20.91       25.84      6.02 o
  -6  -7  13        9.37       -4.11      4.93 o
  -5  -7  13       30.00       34.91      6.81 o
  -4  -7  13        0.90       -2.51      2.80 o
  -3  -7  13       19.91       22.55      4.65 o
  -2  -7  13        2.11       13.72      5.30 o
  -1  -7  13        1.63        0.31      4.28 o
   0  -7  13        0.69        0.62      3.18 o
   1  -7  13       14.02        9.03      5.27 o
  -7  -6  13        7.48        7.70      5.06 o
  -6  -6  13       37.39       46.34      7.29 o
  -5  -6  13       10.77        6.89      3.15 o
  -4  -6  13       17.00       14.70      4.86 o
  -3  -6  13        2.95       -2.26      3.32 o
  -2  -6  13       14.58        8.38      5.51 o
  -1  -6  13        0.62       -0.82      3.05 o
   0  -6  13       13.24        5.82      4.69 o
   1  -6  13       25.38       15.95      5.54 o
   2  -6  13        4.14        3.22      4.59 o
  -8  -5  13        0.28       -1.15      2.84 o
  -7  -5  13        0.66        4.81      4.53 o
  -6  -5  13       31.08       30.36      2.70 o
  -5  -5  13       34.77       34.85      2.84 o
  -4  -5  13       36.19       39.58      3.62 o
  -3  -5  13       40.73       36.18      3.29 o
  -2  -5  13      150.46      147.15      9.45 o
  -1  -5  13        0.29        1.95      3.94 o
   0  -5  13       94.81      102.70      8.79 o
   1  -5  13        5.04        1.44      3.90 o
   2  -5  13        1.37       -3.80      3.80 o
  -8  -4  13        9.18       13.03      3.28 o
  -7  -4  13        8.90        7.98      2.82 o
  -6  -4  13        0.12       -0.10      1.55 o
  -5  -4  13        2.51        3.89      2.23 o
  -4  -4  13      211.56      220.08      7.46 o
  -3  -4  13       23.27       28.07      3.17 o
  -2  -4  13      177.44      204.06     12.05 o
  -1  -4  13      164.77      150.25      6.69 o
   0  -4  13        4.83        5.41      3.76 o
   1  -4  13        1.61       10.06      4.00 o
   2  -4  13       24.99       27.72      5.10 o
  -9  -3  13        2.81        4.24      4.45 o
  -8  -3  13        3.01        9.40      3.52 o
  -7  -3  13        8.34        8.51      2.07 o
  -6  -3  13       36.18       38.36      3.53 o
  -5  -3  13       36.12       34.23      2.80 o
  -4  -3  13       25.27       33.51      2.73 o
  -3  -3  13       17.58       16.75      2.41 o
  -2  -3  13        5.24        6.00      2.92 o
  -1  -3  13        0.68       -0.86      2.73 o
   0  -3  13        8.60        7.61      3.11 o
   1  -3  13        1.41       -1.41      2.26 o
   2  -3  13        6.24        6.19      2.50 o
  -9  -2  13       16.97        8.25      5.00 o
  -8  -2  13        6.47        4.94      3.26 o
  -7  -2  13        3.60        4.05      2.11 o
  -6  -2  13        0.99       -0.50      1.94 o
  -5  -2  13       21.52       28.36      2.76 o
  -4  -2  13       50.07       52.57      3.41 o
  -3  -2  13        8.13       15.51      2.47 o
  -2  -2  13        5.64        7.28      2.96 o
  -1  -2  13        3.68        3.58      2.81 o
   0  -2  13        9.90        5.75      2.79 o
   1  -2  13       16.49       13.35      3.08 o
   2  -2  13        9.40        7.39      2.39 o
  -9  -1  13       11.13        8.76      3.00 o
  -8  -1  13       22.29       15.75      2.20 o
  -7  -1  13       37.92       33.69      3.03 o
  -6  -1  13      143.13      145.42      6.08 o
  -5  -1  13        5.99       12.72      3.68 o
  -4  -1  13       10.53       20.30      2.54 o
  -3  -1  13       29.07       26.76      2.75 o
  -2  -1  13       61.61       58.56      3.87 o
  -1  -1  13       27.89       25.45      2.91 o
   0  -1  13        0.20       -0.48      1.90 o
   1  -1  13       17.08       12.29      4.41 o
   2  -1  13       13.59       18.38      5.68 o
  -9   0  13      238.25      190.18     17.64 o
  -8   0  13      106.06       96.16      4.21 o
  -7   0  13       23.00       27.74      3.04 o
  -6   0  13        2.11        0.13      1.77 o
  -5   0  13      128.59      118.59      4.76 o
  -4   0  13      108.00      107.89      5.68 o
  -3   0  13       27.73       29.10      3.54 o
  -2   0  13        3.36        2.09      2.74 o
  -1   0  13        3.21        2.96      2.45 o
   0   0  13        7.35       10.51      5.34 o
   1   0  13       27.75       31.04      5.89 o
   2   0  13        7.93       12.73      4.93 o
  -9   1  13      105.80       91.23     13.96 o
  -8   1  13       37.53       38.42      2.85 o
  -7   1  13       72.24       63.33      3.62 o
  -6   1  13       27.47       29.27      4.38 o
  -5   1  13       23.17       23.96      2.99 o
  -4   1  13       44.38       44.63      2.92 o
  -3   1  13       18.46       25.16      2.54 o
  -2   1  13       12.04       11.12      3.97 o
  -1   1  13       10.72        7.39      3.80 o
   0   1  13       64.50       69.88      7.73 o
   1   1  13       16.44       10.68      5.48 o
  -9   2  13       23.93       24.77      3.25 o
  -8   2  13        3.19        2.61      2.19 o
  -7   2  13        7.25       11.17      2.35 o
  -6   2  13       15.21       22.30      3.59 o
  -5   2  13       17.07       12.54      2.39 o
  -4   2  13       12.62       18.52      3.41 o
  -3   2  13       12.61       14.51      5.41 o
  -2   2  13        8.27       10.78      5.13 o
  -1   2  13       50.07       44.45      5.34 o
   0   2  13        2.45        0.92      3.25 o
   1   2  13       44.63       84.22      8.21 o
  -8   3  13       24.86       13.23      2.82 o
  -7   3  13       78.13       71.80      3.88 o
  -6   3  13       23.71       24.07      2.56 o
  -5   3  13       87.27      100.35      4.69 o
  -4   3  13        3.34        5.35      2.38 o
  -3   3  13       64.57       84.36      6.67 o
  -2   3  13       26.28       29.88      6.54 o
  -1   3  13        0.75        5.34      3.01 o
   0   3  13      128.12      130.45      8.97 o
  -8   4  13       53.11       45.47      4.07 o
  -7   4  13       44.66       42.90      3.30 o
  -6   4  13       29.24       34.46      3.09 o
  -5   4  13        1.05        1.93      2.02 o
  -4   4  13        4.21        4.42      2.20 o
  -3   4  13       18.65       15.19      5.65 o
  -2   4  13       12.90        3.87      2.50 o
  -1   4  13       52.64       51.76      4.65 o
  -7   5  13        0.32        2.19      2.08 o
  -6   5  13       47.04       51.50      3.86 o
  -5   5  13      268.46      294.41     10.72 o
  -4   5  13       77.66       76.19      4.57 o
  -3   5  13       19.49       23.91      3.79 o
  -2   5  13      115.84      109.73     11.29 o
  -3  -7  14        9.96        6.47      5.13 o
  -5  -6  14        0.43        0.16      2.87 o
  -4  -6  14       72.15       78.09      5.04 o
  -3  -6  14        0.01        0.22      3.46 o
  -2  -6  14      194.16      210.19     12.59 o
  -1  -6  14       50.84       52.19      7.08 o
  -6  -5  14        8.56       11.05      5.44 o
  -5  -5  14        0.60        0.84      2.23 o
  -4  -5  14      189.64      211.08      9.81 o
  -3  -5  14       98.86       99.42      7.07 o
  -2  -5  14       22.02       25.00      4.26 o
  -1  -5  14       17.33       10.85      3.60 o
   0  -5  14        5.03        0.14      2.40 o
  -7  -4  14        2.34        6.11      6.19 o
  -6  -4  14       49.91       49.80      3.19 o
  -5  -4  14        9.80        8.77      4.83 o
  -4  -4  14       32.08       32.24      4.06 o
  -3  -4  14        3.86        7.43      2.81 o
  -2  -4  14        4.72        7.17      3.09 o
  -1  -4  14        0.26       -0.10      3.32 o
   0  -4  14        2.93       16.47     10.45 o
  -7  -3  14        2.65        3.69      3.03 o
  -6  -3  14        0.63       -0.40      1.76 o
  -5  -3  14        0.05        1.29      1.97 o
  -4  -3  14       71.57       64.28      5.08 o
  -3  -3  14       29.39       32.50      3.54 o
  -2  -3  14        2.06        5.63      2.62 o
  -1  -3  14        1.65        0.63      2.69 o
   0  -3  14        3.30        5.10      2.99 o
   1  -3  14       28.05       30.13      3.87 o
  -8  -2  14       23.18       26.25     12.03 o
  -7  -2  14        9.02        3.60      2.22 o
  -6  -2  14       34.85       36.99      3.10 o
  -5  -2  14        9.05        9.91      2.16 o
  -4  -2  14        0.28        2.05      2.01 o
  -3  -2  14        9.28       14.37      2.47 o
  -2  -2  14       12.74        9.52      3.16 o
  -1  -2  14        3.11        3.92      2.63 o
   0  -2  14        4.61        7.36      2.96 o
   1  -2  14        2.82        4.07      5.20 o
  -8  -1  14       13.02        3.73      4.38 o
  -7  -1  14        0.00       -1.04      1.91 o
  -6  -1  14        0.14       -0.13      1.93 o
  -5  -1  14        2.25        3.43      1.99 o
  -4  -1  14        0.02       -1.25      2.00 o
  -3  -1  14        0.01       -0.17      1.60 o
  -2  -1  14        0.49        1.63      4.65 o
  -1  -1  14        0.00        0.56      3.46 o
   0  -1  14        6.43        4.28      5.17 o
  -8   0  14        5.44       -0.13      2.21 o
  -7   0  14       22.51       17.88      3.26 o
  -6   0  14        8.12       10.70      2.62 o
  -5   0  14        4.93        4.14      2.20 o
  -4   0  14        1.69        1.34      1.91 o
  -3   0  14       33.13       39.92      5.36 o
  -2   0  14        0.03        1.03      4.28 o
  -1   0  14       15.03       25.32      4.69 o
   0   0  14       91.53      109.51      9.55 o
  -8   1  14        9.39        4.34      2.81 o
  -7   1  14        1.15        1.31      2.69 o
  -6   1  14       10.41       10.18      3.34 o
  -5   1  14       16.56       21.93      3.07 o
  -4   1  14       14.21       14.18      4.86 o
  -3   1  14       59.47       71.66      7.70 o
  -2   1  14        1.00       -1.13      4.41 o
  -1   1  14        5.48       11.33      5.48 o
   0   1  14      125.76      142.64     11.16 o
  -7   2  14        0.03        0.77      2.29 o
  -6   2  14       31.00       29.17      4.03 o
  -5   2  14        4.34        4.39      3.10 o
  -4   2  14        0.19        0.95      2.54 o
  -3   2  14        6.79        9.62      5.30 o
  -2   2  14       10.54       11.98      3.97 o
  -1   2  14        3.83       10.33      4.96 o
  -7   3  14        0.01       -1.58      3.11 o
  -6   3  14        1.57        0.79      2.89 o
  -5   3  14       22.64       19.19      3.28 o
  -4   3  14       11.61       17.86      5.24 o
  -3   3  14       37.71       53.11      7.32 o
  -2   3  14       29.87       33.78      4.86 o
  -5   4  14        6.13        6.25      2.95 o
  -4   4  14       16.08       12.94      4.38 o
  -4  -4  15       26.34       24.10      3.85 o
  -3  -4  15        2.58        7.43      3.66 o
  -5  -3  15        4.48       -1.81      2.28 o
  -4  -3  15       12.74       11.52      3.97 o
  -3  -3  15        0.61        0.62      2.68 o
  -2  -3  15        1.94        6.42      6.74 o
  -6  -2  15       97.13       93.14      6.01 o
  -5  -2  15        9.27        6.77      2.32 o
  -4  -2  15        7.62        5.13      2.87 o
  -3  -2  15       10.82       11.92      3.75 o
  -2  -2  15        6.41        5.91      2.76 o
  -6  -1  15        0.65       -1.18      1.87 o
  -5  -1  15        1.73       -0.94      2.34 o
  -4  -1  15        3.85        5.00      2.04 o
  -3  -1  15        2.67        1.63      2.32 o
  -2  -1  15        5.16        3.70      5.17 o
  -6   0  15        9.96        5.37      2.40 o
  -5   0  15        6.56        3.53      2.16 o
  -4   0  15       32.98       37.64      5.51 o
  -3   0  15        2.56        4.48      4.69 o
  -5   1  15        1.02        8.21      3.19 o
  -4   1  15        0.72       -0.40      2.87 o
 
